# Supplementary material for: Diversity and environmental distribution of the cosmopolitan endosymbiont “Candidatus Megaira”
Source: Sci Rep. 2019 Feb 4;9:1179. doi: 10.1038/s41598-018-37629-w (PMC6362216; doi:10.1038/s41598-018-37629-w)
Supplement: Supplementary file 2 — Supplementary Tables [file 41598_2018_37629_MOESM2_ESM.xlsx]

## Sheet: SupplTable S1
Supplementary Table S1: List of strains reporting lengths of characterized host 18S rRNA, COI and ITS1-5.8S-ITS2 genes with related accession numbers, and percentage of identity with sequences already present in GenBank.
Strain	Host	18S rRNA gene length (accession number)	18S rRNA gene % of identity with GenBank	COI gene length (accession number)	COI % of identity with GenBank	ITS1-5.8S-ITS2 length (accession number)	ITS1-5.8S-ITS2 % of identity with GenBank
ASP_B	Colpidium striatum	1697 bp (MG589308)	99.4 % HM030739	-	-	-	-
ThK-1	Paramecium primaurelia	1711 bp (MG573194)	99.8 % KU729877	691 bp (MG589322)	99.9 % FJ905141	1086 bp (MG573194)	100 % JX661286
IP 4-1	Paramecium primaurelia	1711 bp (MG573195)	99.8 % KU729877	715 bp (MG589323)	100 % FJ905141	1082 bp (MG573195)	99.8 % JX661290
IP 17-21	Paramecium primaurelia	1711 bp (MG573196)	99.9 % KU729877	586 bp (MG589324)	100% JN998685	1097 bp (MG573196)	100 % JF304163
Nr1-10	Paramecium pentaurelia	1711 bp (MG573197)	99.9 % KU729877	738 bp (MG589325)	99.6 % JX661404	1084 bp (MG573197)	99.9 % JF304163
NB 2-5	Paramecium caudatum	1711 bp (MG589309)	100 % HE664171	-	-	-	-
Sp 11-8	Paramecium caudatum	1711 bp (MG589310)	100 % HE664171	-	-	-	-
Sp 9-41	Paramecium caudatum	1711 bp (MG589311)	100 % HE664171	-	-	-	-
Sp 9-5	Paramecium caudatum	1721 bp (MG589312)	99.4 % HE664171	-	-	-	-
Sp 9-22	Paramecium caudatum	1722 bp (MG697233)	99.4 % HE664172	-	-	-	-
VL 10-1	Paramecium caudatum	1711 bp (MG589313)	100 % HE664171	-	-	-	-
RFL1	Paramecium caudatum	1711 bp (MG589314)	100 % HE664171	-	-	-	-
RanNy1602-AP18	Paramecium caudatum	-	-	829 bp (MG589328)	99.6 % FN424190	-	-
Mue14b	Paramecium caudatum	720 bp (MG589315)	99.8 % AF217655	-	-	-	-
1M-2(T)	Paramecium bursaria	1690 bp (MG589316)	100 % AB252001	-	-	-	-
VL 3-1	Paramecium bursaria	1690 bp (MG589317)	100 % AB252001	-	-	-	-
VL 12-10	Paramecium bursaria	1690 bp (MG589318)	100 % AB252001	-	-	-	-
Sr 2-6	Paramecium nephridiatum	1712 bp (MG573198)	100 % HE978251	708 bp (MG589326)	99.3 % FJ905151	1081 bp (MG573198)	99.9 % JN998650
ETu 7-4	Paramecium putrinum	1707 bp (MG573199)	98.7 % AF255360	761 bp (MG589327)	100 % KF649993	1094 bp (MG573199)	100 % JN998649

## Sheet: SupplTable S2
Supplementary Table S2: List of strains reporting 16S rRNA gene length, respective accession numbers, and percentage of identity with 16S rRNA genes already present in GenBank.
Strain	Endosymbiont	16S rRNA gene length (accession number)	16S rRNA gene % of identity with GenBank
ASP_B	"Candidatus Megaira polyxenophila"	1415 bp (MG563912)	99.7 % AJ630204
ThK-1	"Candidatus Megaira polyxenophila"	1414 bp (MG563913)	99.5 % AJ630204
IP 4-1	"Candidatus Megaira polyxenophila"	1414 bp (MG563914)	99.6 % AJ630204
IP 17-21	"Candidatus Megaira polyxenophila"	1414 bp (MG563915)	99.6 % AJ630204
Nr1-10	"Candidatus Megaira polyxenophila"	1361 bp (MG563916)	99.9 % AJ630204
NB 2-5	"Candidatus Megaira polyxenophila"	1452 bp (MG563917)	99.9 % AJ630204
Sp 11-8	"Candidatus Megaira polyxenophila"	1452 bp (MG563918)	99.9 % AJ630204
Sp 9-41	"Candidatus Megaira polyxenophila"	1414 bp (MG563919)	99.9 % AJ630204
Sp 9-5	"Candidatus Megaira polyxenophila"	1439 bp (MG563920)	99.9 % AJ630204
Sp 9-22	"Candidatus Megaira polyxenophila"	1440 bp (MG699452)	99.9 % AJ630204
VL 10-1	"Candidatus Megaira polyxenophila"	1414 bp (MG563921)	99.8 % AJ630204
RFL1	"Candidatus Megaira polyxenophila"	1452 bp (MG563922)	99.9 % AJ630204
RanNy1602-AP18	"Candidatus Megaira polyxenophila"	1451 bp (MG563923)	99.9 % AJ630204
Mue14b	"Candidatus Megaira polyxenophila"	1408 bp (MG563924)	99.9 % AJ630204
1M-2(T)	"Candidatus Megaira venefica"	1413 bp (MG563925)	99.4 % KT851866
VL 3-1	"Candidatus Megaira venefica"	1413 bp (MG563926)	99.3 % EF667896
VL 12-10	"Candidatus Megaira venefica"	1413 bp (MG563927)	99.3 % EF667896
Sr 2-6	"Candidatus Megaira venefica"	1413 bp (MG563928)	99.4 % KT851866
ETu 7-4	"Candidatus Megaira venefica"	1413 bp (MG563929)	99.2 % KT851866

## Sheet: SupplTable S3
Supplementary Table S3: 16S rRNA gene sequence similarities calculated for all members of Clade C - “Ca. Megaira venefica”. Identity values in bold are those above the species threshold (98.6%). Sequences characterized in this study are in red and bold, and the type species is highlighted in green.
	Clade C - "Ca. Megaira venefica"
	1	2	3	4	5	6	7	8	9	10	11	12	13	14	15	16	17	18	19	20	21	22	23	24	25	26	27	28	29	30	31	32	33	34	35	36	37	38	39	40	41
1- uncultured bacterium associated to Ichthyophthirius multifiliis KT851795	100.0
2- uncultured bacterium associated to Ichthyophthirius multifiliis KT851762	99.8	100.0
3- uncultured bacterium associated to Ichthyophthirius multifiliis KT851773	99.8	99.7	100.0
4- uncultured bacterium associated to Ichthyophthirius multifiliis KT851772	99.6	99.5	99.5	100.0
5- uncultured bacterium associated to Ichthyophthirius multifiliis KT851771	99.9	99.8	99.8	99.7	100.0
6- uncultured bacterium associated to Ichthyophthirius multifiliis KT851789	99.8	99.8	99.8	99.6	99.9	100.0
7- uncultured bacterium associated to Ichthyophthirius multifiliis KT851784	99.9	99.8	99.8	99.7	100.0	99.9	100.0
8- uncultured bacterium associated to Ichthyophthirius multifiliis KT851783	99.9	99.8	99.8	99.7	100.0	99.9	100.0	100.0
9- uncultured bacterium associated to Ichthyophthirius multifiliis KT851774	99.7	99.6	99.6	99.4	99.8	99.7	99.8	99.8	100.0
10- uncultured bacterium associated to Ichthyophthirius multifiliis KT851790	99.8	99.8	99.8	99.6	99.9	99.8	99.9	99.9	99.7	100.0
11- uncultured bacterium associated to Ichthyophthirius multifiliis KT851755	99.5	99.4	99.4	99.3	99.6	99.5	99.6	99.6	99.4	99.5	100.0
12- uncultured bacterium associated to Ichthyophthirius multifiliis KT851758	99.6	99.7	99.7	99.5	99.8	99.8	99.8	99.8	99.6	99.8	99.5	100.0
13- uncultured bacterium associated to Ichthyophthirius multifiliis KT851815	99.6	99.8	99.8	99.6	99.9	99.8	99.9	99.9	99.7	99.8	99.4	99.6	100.0
14- uncultured bacterium associated to Ichthyophthirius multifiliis KT851796	99.7	99.8	99.8	99.6	99.9	99.8	99.9	99.9	99.7	99.8	99.5	99.7	99.7	100.0
15- uncultured bacterium associated to Ichthyophthirius multifiliis KT851791	99.7	99.8	99.8	99.6	99.9	99.8	99.9	99.9	99.7	99.8	99.5	99.8	99.7	99.7	100.0
16- uncultured bacterium associated to Ichthyophthirius multifiliis KT851757	99.8	99.8	99.8	99.6	99.9	99.8	99.9	99.9	99.7	99.8	99.5	99.7	99.7	99.8	99.7	100.0
17- uncultured bacterium associated to Ichthyophthirius multifiliis KT851866	99.9	99.8	99.8	99.7	100.0	99.9	100.0	100.0	99.8	99.9	99.6	99.7	99.7	99.9	99.8	99.9	100.0
18- uncultured bacterium associated to Ichthyophthirius multifiliis KT851793	99.7	99.8	99.8	99.6	99.9	99.8	99.9	99.9	99.7	99.8	99.5	99.7	99.7	99.8	99.8	99.8	99.9	100.0
19- uncultured bacterium associated to Ichthyophthirius multifiliis KT851861	99.7	99.7	99.7	99.5	99.8	99.8	99.8	99.8	99.6	99.8	99.5	99.6	99.6	99.7	99.7	99.8	99.9	99.7	100.0
20- uncultured bacterium associated to Ichthyophthirius multifiliis KT851778	99.0	98.9	99.0	98.8	99.1	99.0	99.1	99.1	99.0	99.0	98.7	99.0	99.0	99.0	99.0	99.0	99.1	99.0	99.0	100.0
21- uncultured bacterium associated to Ichthyophthirius multifiliis KT851785	99.5	99.4	99.4	99.3	99.6	99.5	99.6	99.6	99.4	99.5	99.2	99.4	99.5	99.5	99.5	99.5	99.6	99.5	99.4	99.4	100.0
22- uncultured bacterium associated to Ichthyophthirius multifiliis KT851763	99.5	99.4	99.4	99.3	99.6	99.5	99.6	99.6	99.4	99.5	99.2	99.4	99.5	99.5	99.5	99.5	99.6	99.5	99.4	99.4	99.8	100.0
23- uncultured bacterium associated to Ichthyophthirius multifiliis KT851788	99.4	99.3	99.4	99.2	99.5	99.4	99.5	99.5	99.3	99.4	99.1	99.4	99.4	99.4	99.4	99.4	99.5	99.4	99.4	99.3	99.8	99.8	100.0
24- uncultured bacterium associated to Ichthyophthirius multifiliis KT851786	99.5	99.4	99.4	99.3	99.6	99.5	99.6	99.6	99.4	99.5	99.2	99.4	99.5	99.5	99.5	99.5	99.6	99.5	99.4	99.4	99.8	99.8	99.8	100.0
25- uncultured bacterium associated to Ichthyophthirius multifiliis KT851770	99.5	99.4	99.4	99.3	99.6	99.5	99.6	99.6	99.4	99.5	99.2	99.4	99.5	99.5	99.5	99.5	99.6	99.5	99.4	99.4	99.8	99.8	99.8	99.8	100.0
26- uncultured bacterium associated to Ichthyophthirius multifiliis KT851798	99.4	99.3	99.4	99.2	99.5	99.4	99.5	99.5	99.3	99.4	99.1	99.3	99.4	99.5	99.4	99.5	99.5	99.5	99.4	99.3	99.8	99.8	99.7	99.8	99.8	100.0
27- uncultured bacterium associated to Ichthyophthirius multifiliis KT851756	99.4	99.3	99.4	99.2	99.5	99.4	99.5	99.5	99.3	99.4	99.1	99.4	99.3	99.5	99.5	99.5	99.5	99.5	99.4	99.3	99.8	99.8	99.7	99.8	99.8	99.7	100.0
28- uncultured bacterium associated to Ichthyophthirius multifiliis KT851780	99.4	99.4	99.4	99.2	99.5	99.4	99.5	99.5	99.4	99.4	99.1	99.4	99.4	99.4	99.4	99.4	99.5	99.4	99.4	99.1	99.1	99.1	99.0	99.1	99.1	99.0	99.0	100.0
29- uncultured bacterium associated to Ichthyophthirius multifiliis KT851779	99.4	99.4	99.4	99.2	99.5	99.4	99.5	99.5	99.4	99.4	99.1	99.4	99.4	99.4	99.4	99.4	99.5	99.4	99.4	99.1	99.1	99.1	99.0	99.1	99.1	99.0	99.0	100.0	100.0
30- uncultured bacterium associated to Ichthyophthirius multifiliis KT851805	99.3	99.1	99.2	99.0	99.4	99.3	99.4	99.4	99.3	99.3	99.0	99.2	99.2	99.3	99.2	99.4	99.5	99.3	99.3	99.2	99.2	99.2	99.1	99.2	99.2	99.2	99.2	99.8	99.8	100.0
31- uncultured bacterium associated to Hydra oligactis EF667899	98.8	98.8	98.8	98.6	99.0	98.9	99.0	99.0	98.9	98.9	98.5	98.8	99.0	98.9	98.9	98.9	99.0	99.0	98.8	98.6	98.6	98.6	98.5	98.6	98.6	98.5	98.6	99.0	99.0	98.8	100.0
32- uncultured bacterium associated to Hydra oligactis EF667896	98.7	98.7	98.8	98.6	99.0	98.9	99.0	99.0	98.9	98.9	98.4	98.6	98.7	98.7	98.6	98.8	98.8	98.7	98.7	98.8	98.8	98.8	98.7	98.8	98.8	98.6	98.6	99.0	99.0	98.8	99.7	100.0
33- uncultured uncultured alphaproteobacterium from acid lake EF520410	99.2	99.1	99.1	99.0	99.3	99.2	99.3	99.3	99.2	99.2	98.9	99.2	99.2	99.2	99.3	99.2	99.3	99.3	99.2	98.9	98.9	98.9	98.8	98.9	98.9	98.9	98.9	99.3	99.3	99.2	99.5	99.4	100.0
34- uncultured bacterium from lake HE857492	99.1	99.0	99.0	98.9	99.2	99.1	99.2	99.2	99.1	99.2	98.6	98.8	99.0	99.0	98.9	99.0	99.1	99.0	99.0	98.5	98.6	98.6	98.5	98.6	98.6	98.6	98.7	99.0	99.0	98.7	99.2	99.2	99.7	100.0
35- symbiont of Paramecium bursaria VL 12-10 MG563927	99.1	99.0	99.0	98.8	99.1	99.0	99.1	99.1	99.0	99.0	98.9	99.1	99.2	99.2	99.2	99.2	99.2	99.2	99.1	98.7	98.7	98.7	98.6	98.7	98.7	98.8	98.8	99.1	99.1	99.1	99.3	99.2	99.6	99.6	100.0
36- symbiont of Paramecium bursaria VL 3-1 MG563926	99.1	99.0	99.0	98.8	99.1	99.0	99.1	99.1	99.0	99.0	98.9	99.1	99.2	99.2	99.2	99.2	99.2	99.2	99.1	98.7	98.7	98.7	98.6	98.7	98.7	98.8	98.8	99.1	99.1	99.1	99.3	99.2	99.6	99.6	100.0	100.0
37- uncultured bacterium from soil EF074039	99.3	99.0	99.0	98.9	99.3	99.2	99.3	99.3	99.2	99.3	98.9	99.0	99.2	99.2	99.2	99.2	99.3	99.3	99.2	98.3	98.7	98.7	98.5	98.7	98.7	98.7	98.8	99.0	99.0	98.8	99.2	99.0	99.3	99.3	99.5	99.5	100.0
38- uncultured bacterium from soil with earthworm FQ699309	99.4	99.2	99.0	98.8	99.4	99.2	99.4	99.4	99.4	99.4	99.2	99.2	99.4	99.4	99.4	99.4	99.4	99.4	99.4	98.2	98.6	98.6	98.4	98.4	98.6	98.6	98.6	99.2	99.2	99.0	99.4	99.2	99.6	99.8	99.6	99.6	99.8	100.0
39- symbiont of Paramecium putrinum ETu 7-4 MG563929	99.1	99.0	99.0	98.8	99.1	99.0	99.1	99.1	99.0	99.0	98.9	99.1	99.2	99.2	99.2	99.2	99.2	99.2	99.1	98.7	98.7	98.7	98.6	98.7	98.7	98.8	98.8	99.1	99.1	99.1	99.3	99.2	99.6	99.4	99.6	99.6	99.4	99.6	100.0
40- symbiont of Paramecium nephridiatum Sr 2-6 MG563928	99.2	99.1	99.1	99.0	99.3	99.2	99.3	99.3	99.2	99.2	99.0	99.2	99.3	99.3	99.3	99.3	99.4	99.3	99.2	98.9	98.9	98.9	98.8	98.9	98.9	98.9	98.9	99.3	99.3	99.2	99.4	99.4	99.7	99.6	99.7	99.7	99.5	99.8	99.7	100.0
41- symbiont of Paramecium bursaria 1M-2 MG563925	99.3	99.2	99.2	99.0	99.4	99.3	99.4	99.4	99.3	99.3	99.1	99.3	99.4	99.4	99.4	99.4	99.4	99.4	99.3	99.0	99.0	99.0	98.9	99.0	99.0	99.0	99.0	99.4	99.4	99.3	99.5	99.4	99.8	99.7	99.8	99.8	99.6	99.8	99.8	99.9	100.0

## Sheet: SupplTable S4
Supplementary Table S4: 16S rRNA gene sequence similarities calculated for all members of the genus “Ca. Megaira”. Identity values in bold are those above the species threshold (98.6%). Sequences characterized in this study are in red bold. Type species of "Ca. Megaira polyxenophila" is highlited in light purple, while the type species "Ca.Megaira venedica" in green
		Clade A -"Candidatus Megaira polyxenophila"
		1	2	3	4	5	6	7	8	9	10	11	12	13	14	15	16	17	18	19	20	21	22	23	24	25	26	27	28	29	30	31	32	33	34	35	36	37	38	39	40	41	42	43	44	45	46	47	48
Clade A -"Candidatus Megaira polyxenophila"	1- symbiont of Paramecium caudatum VL 10-1 MG563921	100.0
	2- symbiont of Hyalodiscus KY124132	99.7	100.0
	3- symbiont of Mesostigma viride KJ808701	99.8	99.8	100.0
	4- symbiont of Paramecium caudatum Sp 9-22 MG699452	99.9	99.9	99.9	100.0
	5- symbiont of Diophrys oligothrix AJ630204	99.8	99.8	99.9	99.9	100.0
	6- uncultured bacterium from brewery wastewater JQ072391	99.8	99.8	99.9	99.9	99.9	100.0
	7- symbiont of Paramecium caudatum Sp 9-5 MG563920	99.9	99.9	99.9	100.0	99.9	99.9	100.0
	8- symbiont of Paramecium caudatum Sp 9-41 MG563919	99.9	99.9	99.9	100.0	99.9	99.9	100.0	100.0
	9- symbiont of Paramecium caudatum Sp 11-8 MG563918	99.9	99.9	99.9	100.0	99.9	99.9	100.0	100.0	100.0
	10- symbiont of Paramecium caudatum RFL1 MG563922	99.9	99.9	99.9	100.0	99.9	99.9	100.0	100.0	100.0	100.0
	11- symbiont of Paramecium caudatum RanNy1602-AP18 MG563923	99.9	99.9	99.9	100.0	99.9	99.9	100.0	100.0	100.0	100.0	100.0
	12- symbiont of Paramecium caudatum Mue14b MG563925	99.9	99.9	99.9	100.0	99.9	99.9	100.0	100.0	100.0	100.0	100.0	100.0
	13- symbiont of Spirostomum sp FR823000	99.6	99.6	99.6	99.7	99.6	99.6	99.7	99.7	99.7	99.7	99.7	99.8	100.0
	14- symbiont of Paramecium pentaurelia Nr1-10 MG563916	99.8	99.8	99.9	99.9	99.9	99.9	99.9	99.9	99.9	99.9	99.9	99.9	99.6	100.0
	15- symbiont of Paramecium caudatum FR822997	99.6	99.6	99.7	99.8	99.7	99.7	99.8	99.8	99.8	99.8	99.8	99.8	99.5	99.8	100.0
	16- uncultured bacterium from wastewater HE647657	99.8	99.8	99.8	99.9	99.8	99.8	99.9	99.9	99.9	99.9	99.9	99.9	99.6	99.8	99.8	100.0
	17- symbiont of Paramecium caudatum NV 2-5 MG563917	99.9	99.9	99.9	100.0	99.9	99.9	100.0	100.0	100.0	100.0	100.0	100.0	99.7	99.9	99.8	99.9	100.0
	18- symbiont of Carteria cerasiformis AB688628	99.8	99.8	99.9	99.9	99.9	99.9	99.9	99.9	99.9	99.9	99.9	99.9	99.6	99.9	99.7	99.8	99.9	100.0
	19- uncultured bacterium from tropical lakes GU291664	99.6	99.6	99.8	99.9	99.8	99.8	99.9	99.9	99.9	99.9	99.9	99.9	99.4	99.8	99.6	99.8	99.9	99.9	100.0
	20- symbiont of Hyalodiscus KY124133	99.6	99.6	99.7	99.8	99.7	99.7	99.8	99.8	99.8	99.8	99.8	99.8	99.5	99.7	99.6	99.7	99.8	99.7	99.9	100.0
	21- uncultured bacterium from brewery wastewater JQ072367	99.9	99.9	99.9	100.0	99.9	99.9	100.0	100.0	100.0	100.0	100.0	100.0	99.7	99.9	99.8	99.9	100.0	99.9	99.9	99.8	100.0
	22- symbiont of Euplotes octocarinatus FR823007	99.8	99.8	99.9	99.9	99.9	99.9	99.9	99.9	99.9	99.9	99.9	99.9	99.6	99.9	99.7	99.8	99.9	99.9	99.9	99.7	99.9	100.0
	23- uncultured bacterium from lake HM050877	99.5	99.5	99.6	99.8	99.6	99.6	99.8	99.8	99.8	99.8	99.8	99.8	99.3	99.6	99.5	99.6	99.8	99.8	99.6	99.8	99.8	99.8	100.0
	24- symbiont of Colpidium striatum ASP-B MG563912	99.6	99.6	99.7	99.8	99.7	99.7	99.8	99.8	99.8	99.8	99.8	99.8	99.5	99.8	99.6	99.8	99.8	99.7	99.9	99.6	99.9	99.7	99.8	100.0
	25- uncultured bacterium from tropical lakes GU291630	99.5	99.5	99.6	99.7	99.6	99.6	99.7	99.7	99.7	99.7	99.7	99.7	99.3	99.6	99.5	99.6	99.7	99.7	99.6	99.7	99.7	99.6	99.5	99.7	100.0
	26- uncultured bacterium from shallow soda lake FM162147	99.5	99.0	99.5	99.5	99.5	99.3	99.5	99.5	99.5	99.5	99.5	99.5	99.0	99.5	99.0	99.5	99.5	99.5	99.3	99.5	99.5	99.5	99.3	99.5	99.5	100.0
	27- uncultured bacterium from acid lake EF520417	99.2	99.2	99.3	99.3	99.3	99.3	99.3	99.3	99.3	99.3	99.3	99.3	99.1	99.3	99.1	99.4	99.3	99.3	99.4	99.1	99.4	99.3	99.3	99.1	99.1	99.5	100.0
	28- uncultured bacterium from river sediment JN641406	99.7	99.7	99.9	100.0	99.9	99.9	100.0	100.0	100.0	100.0	100.0	100.0	99.5	99.9	99.7	99.9	100.0	100.0	99.9	100.0	100.0	100.0	99.7	100.0	99.7	99.5	99.9	100.0
	29- uncultured bacterium from drinking water system JX286318	99.4	99.4	99.6	99.7	99.6	99.6	99.7	99.7	99.7	99.7	99.7	99.7	99.3	99.6	99.4	99.6	99.7	99.7	99.6	99.7	99.7	99.7	99.4	99.7	99.4	99.0	99.6	99.7	100.0
	30- symbiont of Diophrys oligothrix FR823003	99.2	99.2	99.3	99.3	99.3	99.3	99.3	99.3	99.3	99.3	99.3	99.3	99.1	99.3	99.1	99.2	99.3	99.3	99.8	99.1	99.3	99.3	99.6	99.1	99.4	99.3	98.7	99.9	99.9	100.0
	31- uncultured bacterium associated to Ichthyophthirius multifiliis KT851824	99.3	99.3	99.4	99.5	99.4	99.4	99.5	99.5	99.5	99.5	99.5	99.5	99.2	99.4	99.3	99.4	99.5	99.4	99.6	99.3	99.5	99.4	99.5	99.3	99.4	99.0	98.8	99.7	99.7	99.4	100.0
	32- symbiont of Paramecium primaureliaThK-1 MG563913	99.4	99.4	99.5	99.6	99.5	99.5	99.6	99.6	99.6	99.6	99.6	99.6	99.3	99.5	99.3	99.5	99.6	99.5	99.6	99.3	99.6	99.5	99.5	99.3	99.4	99.3	98.9	99.7	99.7	99.6	99.6	100.0
	33- symbiont of Paramecium primaurelia IP4-1 MG563914	99.6	99.6	99.6	99.7	99.6	99.6	99.7	99.7	99.7	99.7	99.7	99.7	99.4	99.6	99.5	99.6	99.7	99.6	99.8	99.5	99.7	99.6	99.6	99.5	99.6	99.3	99.1	99.9	99.9	99.6	99.8	99.9	100.0
	34- symbiont of Paramecium primaurelia IP17-21 MG563915	99.6	99.6	99.6	99.7	99.6	99.6	99.7	99.7	99.7	99.7	99.7	99.7	99.4	99.6	99.5	99.6	99.7	99.6	99.8	99.5	99.7	99.6	99.6	99.5	99.6	99.3	99.1	99.9	99.9	99.6	99.8	99.9	100.0	100.0
	35- symbiont of Volvox carteri AB861537	99.5	99.5	99.6	99.6	99.6	99.6	99.6	99.6	99.6	99.6	99.6	99.6	99.3	99.6	99.4	99.5	99.6	99.6	99.6	99.4	99.6	99.6	99.5	99.4	99.5	99.0	99.0	99.7	99.7	99.6	99.7	99.8	99.9	99.9	100.0
	36- uncultured bacterium from Death Valley KC358536	99.2	99.2	99.3	99.3	99.3	99.3	99.3	99.3	99.3	99.3	99.3	99.3	99.1	99.3	99.2	99.3	99.3	99.3	99.2	99.2	99.3	99.3	99.1	99.2	99.1	98.9	98.8	99.3	99.2	99.3	99.4	99.5	99.7	99.7	99.6	100.0
	37- uncultured bacterium associated to ants LN562528	99.3	99.3	99.4	99.5	99.4	99.4	99.5	99.5	99.5	99.5	99.5	99.5	99.2	99.4	99.3	99.5	99.5	99.4	99.8	99.2	99.5	99.4	99.6	99.3	99.6	99.3	98.9	99.9	99.9	99.4	99.5	99.6	99.8	99.8	99.7	99.6	100.0
	38- uncultured bacterium from wetlands AF523878	99.5	99.5	99.6	99.7	99.6	99.6	99.7	99.7	99.7	99.7	99.7	99.7	99.4	99.6	99.5	99.6	99.7	99.6	99.6	99.5	99.7	99.6	99.5	99.6	99.4	99.0	99.1	99.7	99.7	99.4	99.6	99.7	99.8	99.8	99.8	99.6	99.8	100.0
	39- uncultured bacterium from lake JN869203	99.3	99.3	99.3	99.4	99.3	99.3	99.4	99.4	99.4	99.4	99.4	99.4	99.1	99.4	99.2	99.4	99.4	99.3	99.6	99.2	99.4	99.3	99.5	99.3	99.4	99.3	98.8	99.7	99.7	99.3	99.5	99.6	99.7	99.7	99.6	99.4	99.5	99.6	100.0
	40- uncultured bacterium from wastewater JF828749	99.3	99.3	99.4	99.5	99.4	99.4	99.5	99.5	99.5	99.5	99.5	99.5	99.2	99.4	99.3	99.4	99.5	99.4	99.5	99.3	99.5	99.4	99.4	99.3	99.2	99.0	98.8	99.6	99.6	99.3	99.4	99.5	99.6	99.6	99.6	99.3	99.4	99.4	99.3	100.0
	41- uncultured bacterium from fish aquarium JX105713	99.3	99.3	99.3	99.4	99.3	99.3	99.4	99.4	99.4	99.4	99.4	99.4	99.1	99.4	99.2	99.5	99.4	99.3	99.4	99.2	99.5	99.3	99.3	99.2	99.3	98.8	98.8	99.5	99.4	99.2	99.3	99.4	99.6	99.6	99.5	99.3	99.4	99.4	99.3	99.5	100.0
	42- symbiont of Pleodorina japonica AB688629	99.3	99.3	99.4	99.5	99.4	99.4	99.5	99.5	99.5	99.5	99.5	99.5	99.2	99.4	99.3	99.4	99.5	99.4	99.3	99.3	99.5	99.4	99.2	99.3	99.2	98.8	98.8	99.3	99.3	99.3	99.4	99.5	99.6	99.6	99.6	99.3	99.4	99.4	99.3	99.6	99.6	100.0
	43- uncultured bacterium from sediment KX172808	99.3	99.3	99.4	99.5	99.4	99.4	99.5	99.5	99.5	99.5	99.5	99.5	99.2	99.4	99.3	99.5	99.5	99.4	99.5	99.3	99.5	99.4	99.4	99.3	99.4	98.8	98.8	99.6	99.6	99.3	99.4	99.5	99.6	99.6	99.6	99.3	99.4	99.5	99.3	99.6	99.5	99.6	100.0
	44- uncultured bacterium from sediment KX172327	99.3	99.3	99.3	99.4	99.3	99.3	99.4	99.4	99.4	99.4	99.4	99.4	99.1	99.3	99.2	99.3	99.4	99.3	99.4	99.2	99.4	99.3	99.3	99.2	99.3	98.6	98.8	99.5	99.4	99.2	99.3	99.4	99.6	99.6	99.5	99.2	99.3	99.4	99.3	99.5	99.4	99.5	99.8	100.0
	45- uncultured bacterium associated to deep-sea coral KM203494	99.4	99.4	99.5	99.6	99.5	99.5	99.6	99.6	99.6	99.6	99.6	99.6	99.4	99.5	99.4	99.5	99.6	99.5	99.6	99.3	99.6	99.5	99.5	99.4	99.4	99.0	99.0	99.7	99.7	99.3	99.5	99.6	99.8	99.8	99.7	99.4	99.7	99.7	99.5	99.7	99.7	99.7	99.9	99.9	100.0
	46- uncultured bacterium associated to Ichthyophthirius multifiliis KT851826	99.3	99.3	99.4	99.5	99.4	99.4	99.5	99.5	99.5	99.5	99.5	99.5	99.2	99.4	99.3	99.4	99.5	99.4	99.5	99.3	99.5	99.4	99.4	99.3	99.2	99.0	98.8	99.7	99.7	99.3	99.4	99.5	99.6	99.6	99.6	99.3	99.4	99.4	99.3	99.6	99.5	99.6	99.6	99.5	99.7	100.0
	47- uncultured bacterium from tropical lakes GU291709	99.3	99.3	99.4	99.5	99.4	99.4	99.5	99.5	99.5	99.5	99.5	99.5	99.0	99.4	99.3	99.4	99.5	99.5	99.4	99.5	99.5	99.5	99.3	99.5	99.3	99.0	99.1	99.6	99.7	99.6	99.5	99.5	99.6	99.6	99.5	99.1	99.6	99.5	99.5	99.6	99.5	99.4	99.6	99.5	99.7	99.6	100.0
	48- uncultured bacterium from Kalahari desert DQ223223	99.4	99.4	99.5	99.6	99.5	99.5	99.6	99.6	99.6	99.6	99.6	99.6	99.3	99.5	99.3	99.5	99.6	99.5	99.8	99.3	99.6	99.5	99.6	99.3	99.4	99.5	98.9	99.9	99.6	99.3	99.5	99.6	99.7	99.7	99.6	99.3	99.5	99.5	99.4	99.3	99.3	99.3	99.3	99.3	99.4	99.3	99.4	100.0
	49- uncultured bacterium associated to Ichthyophthirius multifiliis KT851812	99.6	99.6	99.7	99.8	99.7	99.7	99.8	99.8	99.8	99.8	99.8	99.8	99.5	99.7	99.6	99.7	99.8	99.7	99.9	99.6	99.8	99.7	99.8	99.6	99.7	99.5	99.1	100.0	99.7	99.6	99.7	99.8	99.9	99.9	99.9	99.6	99.7	99.8	99.6	99.6	99.5	99.6	99.6	99.5	99.7	99.6	99.5	99.8
	50- uncultured bacterium associated to Ichthyophthirius multifiliis KT851811	99.6	99.6	99.6	99.7	99.6	99.6	99.7	99.7	99.7	99.7	99.7	99.7	99.4	99.6	99.5	99.6	99.7	99.6	99.8	99.5	99.7	99.6	99.6	99.5	99.6	99.5	99.1	99.9	99.6	99.5	99.6	99.7	99.9	99.9	99.8	99.5	99.6	99.7	99.6	99.5	99.4	99.5	99.5	99.4	99.6	99.5	99.4	99.7
	51- uncultured bacterium associated to Ichthyophthirius multifiliis KT851813	99.6	99.6	99.6	99.7	99.6	99.6	99.7	99.7	99.7	99.7	99.7	99.7	99.4	99.6	99.5	99.6	99.7	99.6	99.8	99.5	99.7	99.6	99.6	99.5	99.6	99.5	99.1	99.9	99.6	99.5	99.6	99.7	99.9	99.9	99.8	99.5	99.6	99.7	99.6	99.5	99.4	99.5	99.5	99.4	99.6	99.5	99.4	99.7
	52- uncultured bacterium from river JF429385	99.1	99.1	99.1	99.2	99.1	99.1	99.2	99.2	99.2	99.2	99.2	99.2	98.9	99.1	99.0	99.1	99.2	99.1	99.0	99.0	99.2	99.1	98.9	99.0	98.9	98.8	99.3	99.5	99.2	99.0	99.1	99.2	99.3	99.3	99.3	98.9	99.1	99.1	99.1	99.0	98.9	99.0	99.0	98.9	99.0	99.0	98.8	99.2
Clade D	53- uncultured bacterium from lake EU640051	97.8	97.8	97.9	98.0	97.9	97.9	98.0	98.1	98.2	98.3	98.4	98.5	97.8	97.9	97.8	97.9	98.0	98.0	97.9	98.0	98.0	97.9	97.8	98.0	97.8	97.3	97.4	98.4	98.3	97.9	97.7	97.8	97.9	97.9	97.8	97.3	97.9	97.8	97.8	97.5	97.8	97.7	97.7	97.6	97.8	97.6	97.5	97.7
	54- uncultured bacterium associated to aquatic plants KC189769	98.1	98.1	98.2	98.3	98.2	98.2	98.3	98.3	98.3	98.3	98.3	98.2	98.1	98.1	98.0	98.1	98.3	98.2	98.4	98.0	98.2	98.2	98.3	98.0	98.2	98.3	97.6	98.0	98.0	97.9	98.0	98.1	98.3	98.3	98.2	97.8	98.0	98.1	98.0	98.0	98.1	98.2	98.0	98.0	98.1	98.0	98.0	98.1
Clade B	55- uncultured bacterium associated to surgeonfish KT952650	94.5	94.5	94.6	94.7	94.6	94.6	94.7	94.7	94.7	94.7	94.7	94.6	94.5	94.8	94.5	94.8	94.7	94.6	95.6	94.5	94.7	94.6	95.5	94.5	94.8	94.1	94.0	96.5	96.5	94.6	94.8	94.9	94.9	94.9	94.8	95.4	94.9	94.7	94.6	94.6	94.7	94.8	94.6	94.5	95.5	94.8	95.4	94.8
	56- uncultured bacterium associated to Montastrea faveolata FJ203077	94.2	94.2	94.2	94.3	94.2	94.2	94.3	94.3	94.3	94.3	94.3	94.3	94.2	94.4	94.1	94.4	94.3	94.2	95.4	94.1	94.3	94.2	95.3	94.1	94.6	93.6	93.6	96.1	95.8	94.1	94.3	94.4	94.4	94.4	94.3	94.6	94.6	94.2	94.1	94.1	94.2	94.2	94.1	94.0	94.8	94.3	94.9	94.4
	57- uncultured bacterium associated to Bryopsis sp HE648945	94.5	94.5	94.6	94.7	94.6	94.6	94.7	94.7	94.7	94.7	94.7	94.6	94.5	94.8	94.5	94.9	94.7	94.6	95.4	94.5	94.7	94.6	95.3	94.5	94.9	93.8	94.0	96.2	96.2	94.5	94.7	94.8	94.9	94.9	94.8	95.4	95.0	94.8	94.6	94.6	94.8	94.8	94.6	94.5	95.6	94.9	95.2	94.8
	58- uncultured bacterium associated to Ciona intestinalis KF798737	94.5	94.5	94.6	94.7	94.6	94.6	94.7	94.7	94.7	94.7	94.7	94.6	94.5	94.8	94.5	94.9	94.7	94.6	95.4	94.5	94.7	94.6	95.3	94.5	94.9	94.1	94.0	96.2	96.2	94.5	94.7	94.8	94.9	94.9	94.8	95.4	95.0	94.8	94.6	94.6	94.7	94.9	94.6	94.5	95.6	94.9	95.2	94.8
	59- uncultured bacterium associated to Bryopsis sp HE648947	94.7	94.7	94.8	94.8	94.8	94.8	94.8	94.8	94.8	94.8	94.8	94.8	94.7	94.9	94.6	95.0	94.8	94.8	95.5	94.6	94.8	94.8	95.4	94.6	95.0	93.8	94.2	96.4	96.3	94.7	94.8	94.9	95.0	95.0	95.0	95.5	95.1	94.9	94.8	94.8	94.8	94.9	94.8	94.7	95.7	95.0	95.3	94.9
	60- symbiont of Haplosporidium sp AJ319724	96.4	96.2	96.4	96.5	96.4	96.4	96.5	96.5	96.5	96.5	96.5	96.5	96.4	96.4	96.2	96.4	96.5	96.5	96.4	96.5	96.5	96.5	96.2	96.5	96.2	94.3	96.4	96.5	96.5	96.7	96.5	96.5	96.7	96.7	96.5	97.2	96.7	96.4	96.5	96.4	96.5	96.4	96.4	96.2	97.7	96.5	96.5	96.4
	61- uncultured bacterium associated to deep-sea octacoral DQ395479	94.4	94.4	94.5	94.5	94.5	94.5	94.5	94.5	94.5	94.5	94.5	94.5	94.4	94.8	94.3	94.8	94.5	94.5	95.5	94.3	94.5	94.5	95.4	94.3	94.6	94.8	93.9	96.1	95.9	94.3	94.5	94.6	94.6	94.6	94.5	95.2	94.9	94.7	94.4	94.3	94.2	94.3	94.3	94.2	95.3	94.6	95.0	94.6
	62- uncultured bacterium associated to deep-sea octacoral DQ395439	94.4	94.4	94.5	94.5	94.5	94.5	94.5	94.5	94.5	94.5	94.5	94.5	94.4	94.8	94.3	94.7	94.5	94.5	95.4	94.3	94.5	94.5	95.3	94.3	94.5	94.8	93.9	94.0	95.8	94.3	94.5	94.6	94.6	94.6	94.5	95.1	94.9	94.6	94.4	94.3	94.2	94.3	94.3	94.2	95.2	94.6	94.9	94.6
	63- uncultured bacterium associated to Bryopsis sp HE648946	95.7	95.7	95.8	95.9	95.8	95.8	95.9	95.9	95.9	95.9	95.9	95.8	95.7	95.9	95.6	95.9	95.9	95.8	96.7	95.6	95.8	95.8	96.6	95.6	95.9	95.8	95.2	97.4	97.6	95.7	95.9	95.9	96.1	96.1	96.0	96.3	96.2	95.9	95.8	95.8	95.7	95.8	95.8	95.7	96.4	95.9	96.5	95.9
Clade C - "Candidatus Megaira venefica"	64- uncultured bacterium associated to Ichthyophthirius multifiliis KT851779	95.0	95.0	95.1	95.2	95.1	95.1	95.2	95.2	95.2	95.2	95.2	95.1	94.9	95.1	95.0	95.1	95.2	95.1	95.5	95.0	95.2	95.1	95.4	95.1	94.9	94.3	94.6	96.2	96.2	94.8	95.0	95.0	95.2	95.2	95.1	95.8	95.1	95.2	95.0	94.8	94.8	94.8	94.9	94.9	95.7	95.0	95.0	95.4
	65- uncultured bacterium associated to Ichthyophthirius multifiliis KT851780	95.0	95.0	95.1	95.2	95.1	95.1	95.2	95.2	95.2	95.2	95.2	95.1	94.9	95.1	95.0	95.1	95.2	95.1	95.5	95.0	95.2	95.1	95.4	95.1	94.9	94.3	94.6	96.2	96.2	94.8	95.0	95.0	95.2	95.2	95.1	95.8	95.1	95.2	95.0	94.8	94.8	94.8	94.9	94.9	95.7	95.0	95.0	95.4
	66- uncultured bacterium associated to Ichthyophthirius multifiliis KT851805	95.1	95.1	95.2	95.3	95.2	95.2	95.3	95.3	95.3	95.3	95.3	95.2	95.0	95.1	95.0	95.0	95.3	95.2	95.4	95.0	95.2	95.2	95.3	95.0	94.8	94.0	94.6	96.1	96.1	95.0	95.2	95.3	95.4	95.4	95.3	95.8	95.1	95.1	95.1	95.0	95.0	95.0	95.0	95.1	95.8	95.2	94.9	95.6
	67- uncultured bacterium associated to Ichthyophthirius multifiliis KT851778	95.0	95.0	95.0	95.1	95.0	95.0	95.1	95.1	95.1	95.1	95.1	95.1	94.8	95.0	95.0	95.0	95.1	95.0	95.5	95.0	95.1	95.0	95.4	95.0	94.8	94.6	94.5	96.2	96.2	94.7	94.9	95.0	95.1	95.1	95.0	95.5	95.0	95.1	94.9	94.7	94.7	94.7	94.8	94.8	95.4	94.9	95.0	95.3
	68- uncultured bacterium associated to Ichthyophthirius multifiliis KT851793	95.3	95.3	95.3	95.4	95.3	95.3	95.4	95.4	95.4	95.4	95.4	95.4	95.1	95.2	95.2	95.2	95.4	95.3	95.8	95.2	95.4	95.3	95.6	95.2	95.0	94.8	94.7	96.5	96.5	95.2	95.3	95.4	95.6	95.6	95.5	95.8	95.2	95.3	95.3	95.2	95.1	95.2	95.2	95.3	95.8	95.3	95.3	95.7
	69- uncultured bacterium associated to Ichthyophthirius multifiliis KT851756	95.2	95.2	95.3	95.3	95.3	95.3	95.3	95.3	95.3	95.3	95.3	95.3	95.0	95.1	95.1	95.1	95.3	95.3	95.8	95.1	95.3	95.3	95.6	95.1	95.1	94.8	94.7	96.5	96.5	95.3	95.3	95.3	95.5	95.5	95.4	95.8	95.2	95.2	95.2	95.1	95.0	95.1	95.1	95.2	95.7	95.3	95.3	95.6
	70- uncultured bacterium associated to Ichthyophthirius multifiliis KT851798	95.2	95.2	95.3	95.3	95.3	95.3	95.3	95.3	95.3	95.3	95.3	95.3	95.0	95.1	95.1	95.1	95.3	95.3	95.6	95.1	95.3	95.3	95.5	95.1	95.0	94.8	94.7	96.5	96.5	95.1	95.3	95.3	95.5	95.5	95.4	95.8	95.2	95.2	95.2	95.1	95.0	95.1	95.1	95.2	95.7	95.3	95.3	95.6
	71- uncultured bacterium associated to Ichthyophthirius multifiliis KT851866	95.3	95.3	95.4	95.5	95.4	95.4	95.5	95.5	95.5	95.5	95.5	95.4	95.2	95.3	95.3	95.3	95.5	95.4	95.8	95.3	95.5	95.4	95.6	95.3	95.1	94.8	94.8	96.5	96.5	95.3	95.4	95.5	95.6	95.6	95.6	95.9	95.3	95.4	95.3	95.3	95.2	95.3	95.3	95.3	95.9	95.4	95.3	95.8
	72- uncultured bacterium associated to Ichthyophthirius multifiliis KT851755	95.0	95.0	95.0	95.1	95.0	95.0	95.1	95.1	95.1	95.1	95.1	95.1	94.8	94.9	94.9	94.9	95.1	95.0	95.4	94.9	95.1	95.0	95.3	94.9	94.7	94.3	94.5	96.1	96.1	94.9	95.0	95.1	95.3	95.3	95.2	95.5	94.9	95.0	95.0	94.9	94.8	94.9	94.9	95.0	95.6	95.0	94.9	95.4
	73- uncultured bacterium associated to Ichthyophthirius multifiliis KT851758	95.2	95.2	95.3	95.3	95.3	95.3	95.3	95.3	95.3	95.3	95.3	95.3	95.0	95.1	95.1	95.1	95.3	95.3	95.5	95.1	95.3	95.3	95.4	95.1	94.9	94.6	94.7	96.2	96.2	95.1	95.3	95.3	95.5	95.5	95.4	95.8	95.2	95.2	95.2	95.1	95.0	95.1	95.1	95.2	95.7	95.3	95.0	95.6
	74- uncultured bacterium associated to Ichthyophthirius multifiliis KT851757	95.3	95.3	95.3	95.4	95.3	95.3	95.4	95.4	95.4	95.4	95.4	95.4	95.1	95.2	95.2	95.2	95.4	95.3	95.6	95.2	95.4	95.3	95.5	95.2	95.0	94.6	94.7	96.4	96.3	95.2	95.3	95.4	95.6	95.6	95.5	95.8	95.2	95.3	95.3	95.2	95.1	95.2	95.2	95.3	95.8	95.3	95.2	95.7
	75- uncultured bacterium associated to Ichthyophthirius multifiliis KT851796	95.3	95.3	95.3	95.4	95.3	95.3	95.4	95.4	95.4	95.4	95.4	95.4	95.1	95.2	95.2	95.2	95.4	95.3	95.6	95.2	95.4	95.3	95.5	95.2	95.0	94.6	94.7	96.4	96.3	95.2	95.3	95.4	95.6	95.6	95.5	95.8	95.2	95.3	95.3	95.2	95.1	95.2	95.2	95.3	95.8	95.3	95.2	95.7
	76- uncultured bacterium associated to Ichthyophthirius multifiliis KT851791	95.3	95.3	95.3	95.4	95.3	95.3	95.4	95.4	95.4	95.4	95.4	95.4	95.1	95.2	95.2	95.2	95.4	95.3	95.6	95.2	95.4	95.3	95.5	95.2	95.0	94.6	94.7	96.4	96.3	95.2	95.3	95.4	95.6	95.6	95.6	95.8	95.2	95.3	95.3	95.2	95.1	95.2	95.2	95.3	95.8	95.3	95.2	95.7
	77- uncultured bacterium associated to Ichthyophthirius multifiliis KT851815	95.3	95.3	95.3	95.4	95.3	95.3	95.4	95.4	95.4	95.4	95.4	95.4	95.1	95.2	95.2	95.2	95.4	95.3	95.6	95.2	95.4	95.3	95.5	95.2	95.0	94.6	94.7	96.4	96.3	95.2	95.3	95.4	95.6	95.6	95.5	95.8	95.2	95.3	95.3	95.2	95.1	95.2	95.2	95.3	95.8	95.3	95.2	95.7
	78- uncultured bacterium associated to Ichthyophthirius multifiliis KT851788	95.1	95.1	95.2	95.3	95.2	95.2	95.3	95.3	95.3	95.3	95.3	95.2	95.0	95.2	95.1	95.2	95.3	95.2	95.6	95.1	95.3	95.2	95.5	95.2	95.0	94.6	94.7	96.4	96.3	94.9	95.0	95.1	95.3	95.3	95.2	95.7	95.2	95.3	95.0	94.9	94.9	94.9	95.0	94.9	95.7	95.0	95.1	95.4
	79- uncultured bacterium associated to Ichthyophthirius multifiliis KT851772	94.9	94.9	95.0	95.0	95.0	95.0	95.0	95.0	95.0	95.0	95.0	95.0	94.7	95.0	94.9	95.0	95.0	95.0	95.4	94.9	95.0	95.0	95.3	95.0	94.8	94.6	94.5	96.1	96.1	94.6	94.8	94.9	95.0	95.0	95.0	95.5	95.0	95.0	94.8	94.6	94.6	94.6	94.7	94.7	95.4	94.8	94.9	95.2
	80- uncultured bacterium associated to Ichthyophthirius multifiliis KT851786	95.1	95.1	95.2	95.3	95.2	95.2	95.3	95.3	95.3	95.3	95.3	95.2	95.0	95.2	95.1	95.2	95.3	95.2	95.6	95.1	95.3	95.2	95.5	95.2	95.0	94.8	94.7	96.4	96.3	94.9	95.0	95.1	95.3	95.3	95.2	95.7	95.2	95.3	95.0	94.9	94.9	94.9	95.0	95.0	95.7	95.0	95.2	95.4
	81- uncultured bacterium associated to Ichthyophthirius multifiliis KT851784	95.2	95.2	95.3	95.4	95.3	95.3	95.4	95.4	95.4	95.4	95.4	95.3	95.0	95.3	95.2	95.3	95.4	95.3	95.8	95.2	95.4	95.3	95.6	95.3	95.1	94.8	94.8	96.5	96.5	95.0	95.1	95.2	95.4	95.4	95.3	95.8	95.3	95.4	95.1	95.0	95.0	95.0	95.0	95.0	95.7	95.1	95.3	95.5
	82- uncultured bacterium associated to Ichthyophthirius multifiliis KT851770	95.1	95.1	95.2	95.3	95.2	95.2	95.3	95.3	95.3	95.3	95.3	95.2	95.0	95.2	95.1	95.2	95.3	95.2	95.6	95.1	95.3	95.2	95.5	95.2	95.0	94.8	94.7	96.5	96.5	94.9	95.0	95.1	95.3	95.3	95.2	95.7	95.2	95.3	95.0	94.9	94.9	94.9	95.0	94.9	95.7	95.0	95.2	95.4
	83- uncultured bacterium associated to Ichthyophthirius multifiliis KT851790	95.1	95.1	95.2	95.3	95.2	95.2	95.3	95.3	95.3	95.3	95.3	95.2	95.0	95.2	95.1	95.2	95.3	95.2	95.8	95.1	95.3	95.2	95.6	95.2	95.1	94.8	94.7	96.5	96.5	94.9	95.0	95.1	95.3	95.3	95.2	95.7	95.2	95.3	95.0	94.9	94.9	94.9	95.0	95.0	95.7	95.0	95.3	95.4
	84- uncultured bacterium associated to Ichthyophthirius multifiliis KT851774	95.0	95.0	95.0	95.1	95.0	95.0	95.1	95.1	95.1	95.1	95.1	95.1	94.8	95.0	95.0	95.0	95.1	95.0	95.6	95.0	95.1	95.0	95.5	95.0	94.8	94.6	94.5	96.4	96.3	94.7	94.9	95.0	95.1	95.1	95.0	95.6	95.0	95.1	94.9	94.7	94.7	94.7	94.8	94.8	95.6	94.9	95.2	95.3
	85- uncultured bacterium associated to Ichthyophthirius multifiliis KT851795	95.2	95.2	95.3	95.3	95.3	95.3	95.3	95.3	95.3	95.3	95.3	95.3	95.0	95.2	95.1	95.2	95.3	95.3	95.8	95.1	95.3	95.3	95.6	95.1	95.1	94.8	94.7	96.5	96.5	95.1	95.3	95.3	95.5	95.5	95.4	95.8	95.2	95.3	95.2	95.1	95.0	95.1	95.1	95.2	95.8	95.3	95.3	95.6
	86- uncultured bacterium associated to Ichthyophthirius multifiliis KT851783	95.2	95.2	95.3	95.4	95.3	95.3	95.4	95.4	95.4	95.4	95.4	95.3	95.0	95.3	95.2	95.3	95.4	95.3	95.8	95.2	95.4	95.3	95.6	95.3	95.1	94.8	94.8	96.5	96.5	95.0	95.1	95.2	95.4	95.4	95.3	95.8	95.3	95.4	95.1	95.0	95.0	95.0	95.0	95.0	95.7	95.1	95.3	95.5
	87- uncultured bacterium associated to Ichthyophthirius multifiliis KT851785	95.2	95.2	95.3	95.3	95.3	95.3	95.3	95.3	95.3	95.3	95.3	95.3	95.0	95.3	95.2	95.3	95.3	95.3	95.6	95.2	95.3	95.3	95.5	95.3	95.1	94.6	94.8	96.4	96.3	94.9	95.1	95.2	95.3	95.3	95.3	95.8	95.3	95.4	95.1	94.9	94.9	94.9	95.0	95.0	95.8	95.1	95.2	95.5
	88- uncultured bacterium associated to Ichthyophthirius multifiliis KT851773	95.0	95.0	95.1	95.2	95.1	95.1	95.2	95.2	95.2	95.2	95.2	95.1	94.9	95.1	95.0	95.1	95.2	95.1	95.5	95.0	95.2	95.1	95.4	95.1	94.9	94.8	94.6	96.2	96.3	94.8	95.0	95.0	95.2	95.2	95.1	95.7	95.1	95.2	95.0	94.8	94.8	95.0	94.9	94.9	95.6	95.0	95.3	95.4
	89- uncultured bacterium associated to Ichthyophthirius multifiliis KT851771	95.2	95.2	95.3	95.4	95.3	95.3	95.4	95.4	95.4	95.4	95.4	95.3	95.0	95.3	95.2	95.3	95.4	95.3	95.8	95.2	95.3	95.3	95.6	95.3	95.1	94.8	94.9	96.5	96.5	95.0	95.1	95.2	95.4	95.4	95.3	95.8	95.3	95.4	95.1	95.0	95.0	95.0	95.0	95.0	95.7	95.1	95.3	95.5
	90- uncultured bacterium associated to Ichthyophthirius multifiliis KT851789	95.1	95.1	95.2	95.3	95.2	95.2	95.3	95.3	95.3	95.3	95.3	95.2	95.0	95.2	95.1	95.2	95.3	95.2	95.6	95.1	95.3	95.2	95.5	95.2	95.0	94.8	94.8	96.4	96.3	94.9	95.0	95.1	95.3	95.3	95.2	95.7	95.2	95.3	95.0	94.9	94.9	94.9	95.0	94.9	95.7	95.0	95.2	95.4
	91- uncultured bacterium associated to Ichthyophthirius multifiliis KT851762	95.0	95.0	95.1	95.2	95.1	95.1	95.2	95.2	95.2	95.2	95.2	95.1	94.9	95.1	95.0	95.1	95.2	95.1	95.5	95.0	95.2	95.1	95.4	95.1	94.9	94.6	94.6	96.2	96.2	94.8	95.0	95.0	95.2	95.2	95.1	95.7	95.1	95.2	95.0	94.8	94.8	94.8	94.9	94.9	95.7	95.0	95.0	95.4
	92- uncultured bacterium associated to Ichthyophthirius multifiliis KT851763	95.1	95.1	95.2	95.3	95.2	95.2	95.3	95.3	95.3	95.3	95.3	95.2	95.0	95.2	95.1	95.2	95.3	95.2	95.6	95.1	95.3	95.2	95.5	95.2	95.0	94.6	94.7	96.4	96.3	94.9	95.0	95.1	95.3	95.3	95.2	95.7	95.2	95.3	95.0	94.9	94.9	94.9	95.0	95.0	95.7	95.0	95.2	95.4
	93- uncultured bacterium associated to Ichthyophthirius multifiliis KT851861	95.3	95.3	95.3	95.4	95.3	95.3	95.4	95.4	95.4	95.4	95.4	95.4	95.1	95.2	95.2	95.2	95.4	95.3	95.6	95.2	95.4	95.3	95.5	95.2	95.0	94.6	94.7	96.4	96.3	95.2	95.3	95.4	95.6	95.6	95.5	95.8	95.2	95.3	95.3	95.2	95.1	95.2	95.2	95.3	95.8	95.3	95.2	95.7
	94- uncultured bacterium from lake HE857492	96.3	96.3	96.5	96.6	96.5	96.5	96.6	96.6	96.6	96.6	96.6	96.5	96.1	96.5	96.3	96.5	96.6	96.6	96.3	96.6	96.6	96.5	96.1	96.6	96.3	95.8	96.0	97.2	97.2	96.5	96.3	96.3	96.5	96.5	96.3	97.1	96.5	96.6	96.3	96.1	96.1	96.0	96.2	96.1	97.3	96.2	95.8	96.3
	95- uncultured bacterium associated to Hydra oligactis EF667899	95.4	95.4	95.5	95.5	95.5	95.5	95.5	95.5	95.5	95.5	95.5	95.5	95.3	95.4	95.3	95.3	95.5	95.5	96.1	95.3	95.5	95.5	96.0	95.3	95.1	95.8	94.9	97.2	97.2	95.3	95.5	95.5	95.7	95.7	95.6	95.9	95.4	95.5	95.4	95.3	95.3	95.3	95.3	95.4	95.9	95.5	95.6	95.7
	96- uncultured bacterium associated to Hydra oligactis EF667896	95.4	95.4	95.5	95.6	95.5	95.5	95.6	95.6	95.6	95.6	95.6	95.5	95.3	95.4	95.3	95.4	95.6	95.5	96.1	95.3	95.5	95.5	96.0	95.3	95.2	95.8	94.9	97.2	97.2	95.3	95.5	95.6	95.7	95.7	95.6	96.0	95.5	95.5	95.4	95.3	95.3	95.3	95.3	95.4	96.0	95.5	95.7	95.7
	97- uncultured bacterium from acid lake EF520410	95.7	95.7	95.8	95.8	95.8	95.8	95.8	95.8	95.8	95.8	95.8	95.8	95.6	95.7	95.6	95.7	95.8	95.8	96.3	95.6	95.8	95.8	96.1	95.6	95.5	95.8	95.2	97.2	97.2	95.6	95.8	95.8	96.0	96.0	95.9	96.2	95.7	95.8	95.7	95.6	95.6	95.6	95.6	95.7	96.2	95.8	95.8	96.0
	98- uncultured bacterium from soil KM410542	96.1	96.1	96.2	96.3	96.2	96.2	96.3	96.3	96.3	96.3	96.3	96.3	96.0	96.2	96.1	96.2	96.3	96.2	96.7	96.2	96.3	96.2	96.6	96.3	95.9	96.8	95.7	97.6	97.6	95.9	95.9	96.0	96.2	96.2	96.1	96.2	96.2	96.0	96.0	95.9	95.9	96.0	95.9	95.8	96.3	96.0	96.3	96.2
	99- symbiont of Paramecium bursaria 1M-2 MG563925	95.8	95.8	95.8	95.9	95.8	95.8	95.9	95.9	95.9	95.9	95.9	95.9	95.6	95.7	95.7	95.7	95.9	95.8	96.4	95.7	95.9	95.8	96.2	95.7	95.6	95.8	95.3	97.2	97.2	95.7	95.8	95.9	96.1	96.1	96.0	96.2	95.8	95.8	95.8	95.7	95.6	95.7	95.7	95.8	96.2	95.8	95.9	96.1
	100- uncultured bacterium from soil with earthworm FQ699309	96.2	96.6	96.4	96.6	96.4	96.6	96.6	96.6	96.6	96.6	96.6	96.6	96.2	96.4	96.4	96.4	96.6	96.6	96.6	96.6	96.6	96.6	96.4	96.6	96.2	98.3	96.0	98.7	98.8	96.6	96.6	96.4	96.6	96.6	96.6	96.0	96.6	96.6	96.4	96.4	96.4	96.2	96.6	96.6	96.6	96.4	96.4	96.4
	101- uncultured bacterium from soil EF074039	96.0	96.0	96.1	96.3	96.1	96.1	96.3	96.3	96.3	96.3	96.3	96.2	95.8	96.1	96.0	96.1	96.3	96.3	96.1	96.3	96.3	96.3	96.0	96.3	96.0	95.5	95.8	97.0	97.1	96.1	96.0	96.0	96.1	96.1	96.0	96.8	96.1	96.2	96.0	95.9	95.8	95.7	95.9	95.8	97.0	95.9	95.6	96.1
	102- symbiont of Paramecium putrinum ETu 7-4 MG563929	95.6	95.6	95.6	95.7	95.6	95.6	95.7	95.7	95.7	95.7	95.7	95.7	95.4	95.5	95.5	95.5	95.7	95.6	96.1	95.5	95.7	95.6	96.0	95.5	95.4	95.5	95.0	97.0	97.0	95.5	95.6	95.7	95.8	95.8	95.8	96.0	95.6	95.5	95.6	95.5	95.4	95.5	95.5	95.6	96.0	95.6	95.7	95.8
	103- symbiont of Paramecium nephridiatum Sr 2-6 MG563928	95.7	95.7	95.8	95.8	95.8	95.8	95.8	95.8	95.8	95.8	95.8	95.8	95.6	95.7	95.6	95.7	95.8	95.8	96.3	95.6	95.8	95.8	96.1	95.6	95.5	95.5	95.2	97.0	97.0	95.6	95.8	95.8	96.0	96.0	95.9	96.2	95.7	95.7	95.7	95.6	95.6	95.6	95.6	95.7	96.2	95.8	95.8	96.0
	104- symbiont of Paramecium bursaria VL 12-10 MG563927	95.6	95.6	95.7	95.8	95.7	95.7	95.8	95.8	95.8	95.8	95.8	95.7	95.5	95.6	95.6	95.6	95.8	95.7	96.1	95.6	95.8	95.7	96.0	95.6	95.5	95.5	95.1	96.9	97.0	95.6	95.7	95.8	95.9	95.9	95.8	96.1	95.6	95.6	95.6	95.6	95.5	95.6	95.6	95.6	96.1	95.7	95.7	95.9
	105- symbiont of Paramecium bursaria VL 3-1 MG563926	95.6	95.6	95.7	95.8	95.7	95.7	95.8	95.8	95.8	95.8	95.8	95.7	95.5	95.6	95.6	95.6	95.8	95.7	96.1	95.6	95.8	95.7	96.0	95.6	95.5	95.5	95.1	96.9	97.0	95.6	95.7	95.8	95.9	95.9	95.8	96.1	95.6	95.6	95.6	95.6	95.5	95.6	95.6	95.6	96.1	95.7	95.7	95.9
Clade E	106- uncultured bacterium associated to Ichthyophthirius multifiliis KT851819	95.6	95.6	95.7	95.8	95.7	95.7	95.8	95.8	95.8	95.8	95.8	95.7	95.5	95.7	95.6	95.7	95.8	95.7	96.0	95.7	95.8	95.7	95.9	95.6	95.6	94.1	95.2	96.4	96.3	95.4	95.6	95.6	95.8	95.8	95.7	96.2	95.6	95.7	95.6	95.6	95.5	95.6	95.6	95.5	96.3	95.7	95.5	95.6
	107- uncultured bacterium associated to Ichthyophthirius multifiliis KT851818	95.5	95.5	95.6	95.6	95.6	95.6	95.6	95.6	95.6	95.6	95.6	95.6	95.3	95.6	95.4	95.5	95.6	95.6	95.9	95.6	95.6	95.6	95.8	95.4	95.4	94.1	95.0	96.4	96.3	95.3	95.4	95.5	95.6	95.6	95.6	96.0	95.4	95.5	95.4	95.4	95.3	95.4	95.4	95.3	96.2	95.6	95.4	95.5
	108- uncultured bacterium associated to Ichthyophthirius multifiliis KT851810	95.5	95.5	95.6	95.6	95.6	95.6	95.6	95.6	95.6	95.6	95.6	95.6	95.3	95.6	95.4	95.5	95.6	95.6	95.9	95.6	95.6	95.6	95.8	95.4	95.4	94.1	95.0	96.4	96.3	95.3	95.4	95.5	95.6	95.6	95.6	96.0	95.4	95.5	95.4	95.4	95.3	95.4	95.4	95.3	96.2	95.6	95.5	95.5
	109- uncultured bacterium associated to Ichthyophthirius multifiliis KT851820	95.6	95.6	95.7	95.8	95.7	95.7	95.8	95.8	95.8	95.8	95.8	95.7	95.5	95.7	95.6	95.7	95.8	95.7	96.1	95.7	95.8	95.7	96.0	95.6	95.6	94.3	95.2	96.5	96.5	95.4	95.6	95.6	95.8	95.8	95.7	96.2	95.6	95.7	95.6	95.6	95.5	95.6	95.6	95.5	96.3	95.7	95.7	95.6
	110- uncultured bacterium associated to Ichthyophthirius multifiliis KT851809	95.6	95.6	95.6	95.7	95.6	95.6	95.7	95.7	95.7	95.7	95.7	95.7	95.4	95.7	95.5	95.7	95.7	95.6	96.1	95.6	95.7	95.6	96.0	95.5	95.6	94.3	95.1	96.5	96.5	95.3	95.5	95.6	95.7	95.7	95.6	96.2	95.5	95.7	95.5	95.5	95.4	95.5	95.5	95.4	96.2	95.6	95.7	95.6
	111- uncultured bacterium associated to Ichthyophthirius multifiliis KT851823	95.6	95.6	95.6	95.7	95.6	95.6	95.7	95.7	95.7	95.7	95.7	95.7	95.4	95.7	95.5	95.6	95.7	95.6	96.0	95.6	95.7	95.6	95.9	95.5	95.5	94.1	95.1	96.4	96.3	95.3	95.5	95.6	95.7	95.7	95.6	96.2	95.5	95.6	95.5	95.5	95.4	95.5	95.5	95.4	96.3	95.6	95.5	95.6
	112- uncultured bacterium associated to Ichthyophthirius multifiliis KT851817	95.6	95.6	95.6	95.7	95.6	95.6	95.7	95.7	95.7	95.7	95.7	95.7	95.4	95.7	95.5	95.6	95.7	95.6	96.0	95.6	95.7	95.6	95.9	95.5	95.5	94.1	95.1	96.4	96.3	95.3	95.5	95.6	95.7	95.7	95.6	96.1	95.5	95.6	95.5	95.5	95.4	95.5	95.5	95.4	96.2	95.6	95.5	95.6
	113- uncultured bacterium associated to Ichthyophthirius multifiliis KT851822	95.4	95.4	95.5	95.6	95.5	95.5	95.6	95.6	95.6	95.6	95.6	95.5	95.3	95.5	95.3	95.4	95.6	95.5	96.1	95.5	95.5	95.5	96.0	95.3	95.5	94.3	95.0	96.5	96.5	95.2	95.3	95.4	95.6	95.6	95.5	95.9	95.3	95.5	95.3	95.3	95.3	95.3	95.3	95.3	96.1	95.6	95.7	95.4
	114- uncultured bacterium associated to Ichthyophthirius multifiliis KT851821	95.6	95.6	95.7	95.8	95.7	95.7	95.8	95.8	95.8	95.8	95.8	95.7	95.5	95.7	95.6	95.7	95.8	95.7	96.1	95.7	95.8	95.7	96.0	95.6	95.6	94.3	95.2	96.5	96.5	95.4	95.6	95.6	95.8	95.8	95.7	96.2	95.6	95.7	95.6	95.6	95.5	95.6	95.6	95.5	96.3	95.9	95.7	95.6
	115- symbiont of Ichthyophthirius multifiliis GQ870455	95.6	95.6	95.6	95.7	95.6	95.6	95.7	95.7	95.7	95.7	95.7	95.7	95.4	95.7	95.5	95.6	95.7	95.6	96.0	95.6	95.7	95.6	95.9	95.5	95.5	94.1	95.1	96.4	96.3	95.4	95.5	95.7	95.7	95.7	95.6	96.1	95.5	95.6	95.5	95.5	95.4	95.5	95.5	95.4	96.3	95.7	95.5	95.6
	116- uncultured bacterium from wastewater CU466797	94.1	94.1	94.2	94.3	94.2	94.2	94.3	94.3	94.3	94.3	94.3	94.2	94.0	94.2	94.1	94.2	94.3	94.3	94.6	94.0	94.3	94.3	94.4	94.1	93.8	92.6	93.7	95.0	95.2	94.1	94.3	94.4	94.4	94.4	94.3	94.9	94.3	94.3	94.3	94.2	94.3	94.3	94.2	94.3	95.1	94.5	94.3	94.2
[truncated: 68 more columns]

## Sheet: SupplTable S5
Supplementary Figure S5: List of sequences detected during probe test in silico, which resulted either chimeras or misclassifications
Accession number	RDP classification	Sequence analysis	BLAST result	Breaking-point
GU205712	unclassified Gammaproteobacteria	Chimera	uncultured Crenothrix + Clade A - "Candidatus Megaira polyxenophila"	459
AJ867656	unclassified Alphaproteobacteria	Chimera	uncultured Sphingobacter + Clade A - "Candidatus Megaira polyxenophila"	567
EF463979	unclassified Alphaproteobacteria	Misclassification	Clade A - "Candidatus Megaira polyxenophila"
GU979561	unclassified Alphaproteobacteria	Misclassification	Clade A - "Candidatus Megaira polyxenophila"
JQ380594	unclassified Alphaproteobacteria	Misclassification	Clade A - "Candidatus Megaira polyxenophila"
AM159488	Orientia	Misclassification	Clade C - "Candidatus Megaira venefica"
EF074039	Orientia	Misclassification	Clade C - "Candidatus Megaira venefica"
EF463980	Orientia	Misclassification	Clade A - "Candidatus Megaira polyxenophila"
EF520417	Orientia	Misclassification	Clade A - "Candidatus Megaira polyxenophila"
FJ612282	Orientia	Misclassification	Clade A - "Candidatus Megaira polyxenophila"
GU979556	Orientia	Misclassification	Clade A - "Candidatus Megaira polyxenophila"
JX672997	Orientia	Misclassification	Clade A - "Candidatus Megaira polyxenophila"
KM031241	Orientia	Misclassification	Clade C - "Candidatus Megaira venefica"
KM156043	Orientia	Misclassification	Clade A - "Candidatus Megaira polyxenophila"
FJ612303	unclassified Burkholderiales incertae sedis	Chimera	uncultured Paracoccus + Clade A - "Candidatus Megaira polyxenophila"	776
AJ867656	unclassified Alphaproteobacteria	Chimera	uncultured Sphingobacter + Clade A - "Candidatus Megaira polyxenophila"	595
FM162147	unclassified Alphaproteobacteria	Misclassification	Clade A - "Candidatus Megaira polyxenophila"
JN868828	unclassified Alphaproteobacteria	Chimera	Rickettsia sp + Clade A - "Candidatus Megaira polyxenophila"	260
AM159488	Orientia	Misclassification	Clade C - "Candidatus Megaira venefica"
AM159491	Orientia	Misclassification	Clade A - "Candidatus Megaira polyxenophila"
EF520417	Orientia	Misclassification	Clade A - "Candidatus Megaira polyxenophila"
FJ612282	Orientia	Misclassification	Clade A - "Candidatus Megaira polyxenophila"
JF280375	Orientia	Misclassification	Clade A - "Candidatus Megaira polyxenophila"
JQ380594	unclassified Alphaproteobacteria	Misclassification	Clade C - "Candidatus Megaira venefica"
KM031241	Orientia	Misclassification	Clade C - "Candidatus Megaira venefica"
KT851814	unclassified Rickettsiaceae	Chimera	Clade A - "Candidatus Megaira polyxenophila" + Clade E	242
AM159487	unclassified Rickettsiaceae	Chimera	Clade A - "Candidatus Megaira polyxenophila" + Clade D	781
HQ691997	Orientia	Chimera	Clade A - "Candidatus Megaira polyxenophila" + Clade B	890
KT851825	unclassified Rickettsiaceae	Chimera	Clade A - "Candidatus Megaira polyxenophila" + Clade E	540
