# Supplementary material for: Diversity and environmental distribution of the cosmopolitan endosymbiont “Candidatus Megaira”
Source: Sci Rep. 2019 Feb 4;9:1179. doi: 10.1038/s41598-018-37629-w (PMC6362216; doi:10.1038/s41598-018-37629-w)
Supplement: Supplementary file 3 — Environmental distribution primary data [file 41598_2018_37629_MOESM3_ESM.xlsx]

## Sheet: Frequency of occurrence
#SampleID	Description	A	B	C	D	E	Studies	Classification			Frequency of occurrance % (tot Megaira positive studies/tot studies)
DRR001609	freshwater metagenome	1	0	0	0	0	1	Freshwater				A	B	C	D	E
DRR014976	freshwater metagenome	1	0	0	0	0	1	Freshwater			Freshwater	0.276003	0.00900901	0.22659	0.011466	0.233142
DRR014977	freshwater metagenome	1	0	0	0	0	1	Freshwater			Seawater	0.0308552	0.0621963	0.0315841	0.00194363	0.0422741
DRR018052	biofilm metagenome	0	0	0	0	0	1	Freshwater			Soil	0.0148595	0.00458556	0.0139889	0.00104481	0.0159624
DRR018055	biofilm metagenome	0	0	0	0	0	1	Freshwater			Artificial	0.0715087	0.00597982	0.0150741	0.00585524	0.0308957
DRR018056	biofilm metagenome	0	0	0	0	0	1	Freshwater			Aquatic animals	0.0307782	0.0348432	0.0307782	0	0.0452962
DRR018057	biofilm metagenome	0	0	0	0	0	1	Freshwater			Plants	0.0295341	0.00344086	0.0227957	0.000716846	0.0246595
DRR018069	biofilm metagenome	0	0	0	0	0	1	Freshwater			Terrestrial animals	0.000371339	0.000163389	0.000415899	2.97071e-05	0.000341632
DRR018073	biofilm metagenome	0	0	0	0	0	1	Freshwater
DRR018081	biofilm metagenome	0	0	0	0	0	1	Freshwater
DRR018087	biofilm metagenome	0	0	0	0	0	1	Freshwater
DRR018106	biofilm metagenome	0	0	0	0	0	1	Freshwater
DRR018107	biofilm metagenome	0	0	0	0	0	1	Freshwater
DRR018108	biofilm metagenome	0	0	0	0	0	1	Freshwater
DRR018110	biofilm metagenome	0	0	0	0	0	1	Freshwater
DRR018111	biofilm metagenome	0	0	0	0	0	1	Freshwater
DRR018115	biofilm metagenome	1	0	0	0	0	1	Freshwater
DRR018116	biofilm metagenome	0	0	0	0	0	1	Freshwater
DRR018118	biofilm metagenome	0	0	0	0	0	1	Freshwater
DRR018119	biofilm metagenome	0	0	0	0	0	1	Freshwater
DRR018120	biofilm metagenome	0	0	0	0	0	1	Freshwater
DRR018122	biofilm metagenome	0	0	0	0	0	1	Freshwater
DRR018123	biofilm metagenome	0	0	0	0	0	1	Freshwater
DRR018128	biofilm metagenome	0	0	0	0	0	1	Freshwater
DRR018129	biofilm metagenome	0	0	0	0	0	1	Freshwater
DRR018131	biofilm metagenome	0	0	0	0	0	1	Freshwater
DRR018132	biofilm metagenome	0	0	0	0	0	1	Freshwater
DRR018133	biofilm metagenome	0	0	0	0	0	1	Freshwater
DRR018361	freshwater metagenome	0	0	0	0	0	1	Freshwater
DRR018362	freshwater metagenome	0	0	0	0	0	1	Freshwater
DRR018363	freshwater metagenome	0	0	0	0	0	1	Freshwater
DRR018364	freshwater metagenome	0	0	0	0	0	1	Freshwater
DRR018365	freshwater metagenome	0	0	0	0	0	1	Freshwater
DRR018366	freshwater metagenome	0	0	0	0	0	1	Freshwater
DRR018367	freshwater metagenome	0	0	0	0	0	1	Freshwater
DRR018368	freshwater metagenome	0	0	0	0	0	1	Freshwater
DRR018369	freshwater metagenome	0	0	0	0	0	1	Freshwater
DRR018370	freshwater metagenome	0	0	0	0	0	1	Freshwater
DRR018371	freshwater metagenome	0	0	0	0	0	1	Freshwater
DRR018372	freshwater metagenome	0	0	0	0	0	1	Freshwater
DRR019451	groundwater metagenome	0	0	0	0	0	1	Freshwater
DRR019452	groundwater metagenome	0	0	0	0	0	1	Freshwater
DRR019453	groundwater metagenome	0	0	0	0	0	1	Freshwater
DRR019454	groundwater metagenome	0	0	0	0	0	1	Freshwater
DRR019455	groundwater metagenome	0	0	0	0	0	1	Freshwater
DRR019456	groundwater metagenome	0	0	0	0	0	1	Freshwater
DRR019457	groundwater metagenome	0	0	0	0	0	1	Freshwater
DRR019458	groundwater metagenome	0	0	0	0	0	1	Freshwater
DRR021718	freshwater metagenome	0	0	0	0	0	1	Freshwater
DRR021719	freshwater metagenome	0	0	0	0	0	1	Freshwater
DRR021720	freshwater metagenome	0	0	0	0	0	1	Freshwater
DRR021721	freshwater metagenome	0	0	0	0	0	1	Freshwater
DRR021722	freshwater metagenome	0	0	1	0	0	1	Freshwater
DRR021723	freshwater metagenome	0	0	0	0	0	1	Freshwater
DRR021724	freshwater metagenome	0	0	0	0	0	1	Freshwater
DRR021725	freshwater metagenome	0	0	0	0	0	1	Freshwater
DRR040709	microbial mat metagenome	0	0	0	0	0	1	Freshwater
DRR045451	GO-respiring enrichment culture	0	0	0	0	0	1	Freshwater
DRR045452	GO-respiring enrichment culture	0	0	0	0	0	1	Freshwater
DRR045453	GO-respiring enrichment culture	0	0	0	0	0	1	Freshwater
DRR045454	GO-respiring enrichment culture	0	0	0	0	0	1	Freshwater
DRR045455	GO-respiring enrichment culture	0	0	0	0	0	1	Freshwater
DRR045456	GO-respiring enrichment culture	0	0	0	0	0	1	Freshwater
DRR053162	lake water metagenome	1	0	0	0	1	1	Freshwater
DRR053163	lake water metagenome	1	0	0	0	1	1	Freshwater
DRR053164	lake water metagenome	0	0	1	0	1	1	Freshwater
DRR053165	lake water metagenome	0	0	0	0	0	1	Freshwater
DRR053166	lake water metagenome	1	0	0	0	1	1	Freshwater
DRR053167	lake water metagenome	0	0	0	0	0	1	Freshwater
DRR053168	lake water metagenome	1	0	0	0	1	1	Freshwater
DRR053169	lake water metagenome	0	0	0	0	0	1	Freshwater
DRR053170	lake water metagenome	1	0	0	0	1	1	Freshwater
DRR053171	lake water metagenome	1	0	0	0	1	1	Freshwater
DRR053172	lake water metagenome	1	0	0	0	1	1	Freshwater
DRR053173	lake water metagenome	0	0	0	0	0	1	Freshwater
DRR053174	lake water metagenome	0	0	0	0	0	1	Freshwater
DRR053175	lake water metagenome	0	0	0	0	0	1	Freshwater
DRR053176	lake water metagenome	1	0	0	0	1	1	Freshwater
DRR053177	lake water metagenome	1	0	1	0	0	1	Freshwater
DRR053178	lake water metagenome	1	0	0	0	1	1	Freshwater
DRR053179	lake water metagenome	1	0	0	0	1	1	Freshwater
DRR053180	lake water metagenome	0	0	1	0	1	1	Freshwater
DRR053181	lake water metagenome	0	0	1	0	0	1	Freshwater
DRR053182	lake water metagenome	0	0	1	0	1	1	Freshwater
DRR053183	lake water metagenome	1	0	1	0	1	1	Freshwater
DRR053184	lake water metagenome	1	0	1	0	1	1	Freshwater
DRR053185	lake water metagenome	0	0	1	0	1	1	Freshwater
DRR053186	lake water metagenome	0	0	1	0	1	1	Freshwater
DRR053187	lake water metagenome	0	0	1	0	0	1	Freshwater
DRR053188	lake water metagenome	0	0	1	0	0	1	Freshwater
DRR053189	lake water metagenome	0	0	1	0	1	1	Freshwater
DRR053190	lake water metagenome	0	0	1	0	1	1	Freshwater
DRR053191	lake water metagenome	0	0	1	0	0	1	Freshwater
DRR053192	lake water metagenome	0	0	1	0	1	1	Freshwater
DRR053193	lake water metagenome	0	0	1	0	1	1	Freshwater
DRR053194	lake water metagenome	0	0	0	0	0	1	Freshwater
DRR053195	lake water metagenome	0	0	0	0	0	1	Freshwater
DRR053196	lake water metagenome	0	0	1	0	0	1	Freshwater
DRR053197	lake water metagenome	0	0	0	0	0	1	Freshwater
DRR053198	lake water metagenome	0	0	1	0	1	1	Freshwater
DRR053199	lake water metagenome	1	0	0	0	1	1	Freshwater
DRR053200	lake water metagenome	0	0	1	0	0	1	Freshwater
DRR053201	lake water metagenome	1	0	0	0	1	1	Freshwater
DRR053202	lake water metagenome	0	0	0	0	0	1	Freshwater
DRR053203	lake water metagenome	0	0	1	0	1	1	Freshwater
DRR053204	lake water metagenome	0	0	0	0	0	1	Freshwater
DRR053205	lake water metagenome	0	0	1	0	1	1	Freshwater
DRR053206	lake water metagenome	0	0	1	0	1	1	Freshwater
DRR054745	groundwater metagenome	0	0	0	0	0	1	Freshwater
DRR054747	groundwater metagenome	0	0	0	0	0	1	Freshwater
DRR054749	groundwater metagenome	0	0	0	0	0	1	Freshwater
DRR055411	biofilm metagenome	1	0	0	0	0	1	Freshwater
DRR055412	biofilm metagenome	0	0	0	0	0	1	Freshwater
DRR055413	biofilm metagenome	0	0	0	0	0	1	Freshwater
DRR055414	biofilm metagenome	0	0	0	0	0	1	Freshwater
DRR055415	biofilm metagenome	0	0	0	0	0	1	Freshwater
DRR055416	biofilm metagenome	0	0	0	0	0	1	Freshwater
DRR055417	biofilm metagenome	0	0	0	0	0	1	Freshwater
DRR055418	biofilm metagenome	0	0	0	0	0	1	Freshwater
DRR055419	biofilm metagenome	0	0	0	0	0	1	Freshwater
DRR055420	biofilm metagenome	0	0	0	0	0	1	Freshwater
DRR055421	biofilm metagenome	0	0	0	0	0	1	Freshwater
DRR055422	biofilm metagenome	0	0	0	0	0	1	Freshwater
DRR055423	biofilm metagenome	0	0	0	0	0	1	Freshwater
DRR055424	biofilm metagenome	0	0	0	0	0	1	Freshwater
DRR055425	biofilm metagenome	0	0	0	0	0	1	Freshwater
DRR055426	biofilm metagenome	0	0	0	0	0	1	Freshwater
DRR055427	biofilm metagenome	0	0	0	0	0	1	Freshwater
DRR055428	biofilm metagenome	0	0	0	0	0	1	Freshwater
DRR055429	biofilm metagenome	0	0	0	0	0	1	Freshwater
DRR055430	biofilm metagenome	0	1	0	0	0	1	Freshwater
DRR055431	biofilm metagenome	0	0	0	0	0	1	Freshwater
DRR065831	freshwater metagenome	0	0	0	0	0	1	Freshwater
DRR065832	freshwater metagenome	0	0	0	0	0	1	Freshwater
DRR065835	freshwater metagenome	0	0	0	0	0	1	Freshwater
DRR065836	freshwater metagenome	0	0	0	0	0	1	Freshwater
DRR065837	freshwater metagenome	0	0	0	0	0	1	Freshwater
DRR065839	freshwater metagenome	0	0	0	0	0	1	Freshwater
DRR065840	freshwater metagenome	0	0	0	0	0	1	Freshwater
DRR065842	freshwater metagenome	0	0	0	0	0	1	Freshwater
DRR065843	freshwater metagenome	0	0	0	0	0	1	Freshwater
DRR065844	freshwater metagenome	0	0	0	0	0	1	Freshwater
DRR065845	freshwater metagenome	0	0	0	0	0	1	Freshwater
DRR065846	freshwater metagenome	0	0	0	0	0	1	Freshwater
DRR065847	freshwater metagenome	0	0	0	0	0	1	Freshwater
DRR065849	freshwater metagenome	0	0	0	0	0	1	Freshwater
DRR065850	freshwater metagenome	0	0	0	0	0	1	Freshwater
DRR065851	freshwater metagenome	0	0	0	0	0	1	Freshwater
DRR065852	freshwater metagenome	0	0	0	0	0	1	Freshwater
DRR065853	freshwater metagenome	0	0	0	0	0	1	Freshwater
DRR065854	freshwater metagenome	0	0	0	0	0	1	Freshwater
DRR068860	freshwater metagenome	1	0	0	0	0	1	Freshwater
DRR068861	freshwater metagenome	0	0	1	0	0	1	Freshwater
DRR068862	freshwater metagenome	1	0	1	0	0	1	Freshwater
DRR068863	freshwater metagenome	0	0	1	0	0	1	Freshwater
DRR068864	freshwater metagenome	1	0	1	0	0	1	Freshwater
DRR068865	freshwater metagenome	0	0	1	0	0	1	Freshwater
DRR068866	freshwater metagenome	0	0	1	0	0	1	Freshwater
DRR068867	freshwater metagenome	0	0	1	0	0	1	Freshwater
DRR068868	freshwater metagenome	0	0	0	0	1	1	Freshwater
DRR068869	freshwater metagenome	0	0	0	0	0	1	Freshwater
DRR068870	freshwater metagenome	0	0	1	0	0	1	Freshwater
DRR068871	freshwater metagenome	0	0	1	0	0	1	Freshwater
DRR068872	freshwater metagenome	0	0	0	0	0	1	Freshwater
DRR068873	freshwater metagenome	0	0	1	0	0	1	Freshwater
DRR068874	freshwater metagenome	0	0	1	0	0	1	Freshwater
DRR068875	freshwater metagenome	0	0	1	0	1	1	Freshwater
DRR068876	freshwater metagenome	0	0	1	0	0	1	Freshwater
DRR068877	freshwater metagenome	1	0	1	0	0	1	Freshwater
DRR068878	freshwater metagenome	0	0	1	0	0	1	Freshwater
DRR068879	freshwater metagenome	0	0	1	0	0	1	Freshwater
DRR068880	freshwater metagenome	1	0	1	0	0	1	Freshwater
DRR068881	freshwater metagenome	0	0	1	0	0	1	Freshwater
DRR068882	freshwater metagenome	0	0	1	0	0	1	Freshwater
DRR068883	freshwater metagenome	0	0	1	0	0	1	Freshwater
DRR068884	freshwater metagenome	0	0	1	0	0	1	Freshwater
DRR068885	freshwater metagenome	0	0	1	0	0	1	Freshwater
DRR068886	freshwater metagenome	0	0	1	0	0	1	Freshwater
DRR068887	freshwater metagenome	0	0	0	0	1	1	Freshwater
DRR068888	freshwater metagenome	0	0	1	0	0	1	Freshwater
DRR068889	freshwater metagenome	1	0	1	0	0	1	Freshwater
DRR068890	freshwater metagenome	0	0	1	0	0	1	Freshwater
DRR068891	freshwater metagenome	0	0	0	0	0	1	Freshwater
DRR068892	freshwater metagenome	0	0	1	0	0	1	Freshwater
DRR069509	riverine metagenome	0	0	0	0	0	1	Freshwater
DRR069511	riverine metagenome	0	0	0	0	0	1	Freshwater
DRR069512	riverine metagenome	0	0	0	0	0	1	Freshwater
DRR069513	riverine metagenome	0	0	0	0	0	1	Freshwater
DRR069514	riverine metagenome	0	0	0	0	0	1	Freshwater
DRR069515	riverine metagenome	0	0	0	0	0	1	Freshwater
DRR069516	riverine metagenome	0	0	0	0	0	1	Freshwater
DRR069517	riverine metagenome	0	0	0	0	0	1	Freshwater
DRR069521	riverine metagenome	0	0	0	0	0	1	Freshwater
DRR069525	riverine metagenome	0	0	0	0	0	1	Freshwater
DRR069526	riverine metagenome	0	0	0	0	0	1	Freshwater
DRR069527	riverine metagenome	0	0	0	0	0	1	Freshwater
DRR069528	riverine metagenome	0	0	0	0	0	1	Freshwater
DRR069529	riverine metagenome	0	0	0	0	0	1	Freshwater
DRR069530	riverine metagenome	0	0	0	0	0	1	Freshwater
DRR069531	riverine metagenome	0	0	0	0	0	1	Freshwater
DRR069532	riverine metagenome	0	0	0	0	0	1	Freshwater
DRR069533	riverine metagenome	0	0	0	0	0	1	Freshwater
DRR069534	riverine metagenome	0	0	0	0	0	1	Freshwater
DRR069535	riverine metagenome	0	0	0	0	0	1	Freshwater
DRR069536	riverine metagenome	0	0	0	0	0	1	Freshwater
DRR069537	riverine metagenome	0	0	0	0	0	1	Freshwater
DRR069538	riverine metagenome	0	0	0	0	0	1	Freshwater
DRR069541	riverine metagenome	0	0	0	0	0	1	Freshwater
DRR069542	riverine metagenome	0	0	0	0	0	1	Freshwater
DRR069543	riverine metagenome	0	0	0	0	0	1	Freshwater
DRR069544	riverine metagenome	0	0	0	0	0	1	Freshwater
DRR069548	riverine metagenome	0	0	0	0	0	1	Freshwater
DRR069549	riverine metagenome	0	0	0	0	0	1	Freshwater
DRR069551	riverine metagenome	0	0	0	0	0	1	Freshwater
DRR069553	riverine metagenome	0	0	0	0	0	1	Freshwater
DRR075969	groundwater metagenome	0	0	0	0	0	1	Freshwater
DRR076032	groundwater metagenome	0	0	0	0	0	1	Freshwater
DRR076033	groundwater metagenome	0	0	0	0	0	1	Freshwater
DRR076034	groundwater metagenome	0	0	0	0	0	1	Freshwater
DRR076035	groundwater metagenome	0	0	0	0	0	1	Freshwater
DRR078603	freshwater metagenome	0	0	0	0	0	1	Freshwater
DRR078604	freshwater metagenome	0	0	0	0	0	1	Freshwater
DRR078605	freshwater metagenome	1	0	0	0	0	1	Freshwater
DRR078606	freshwater metagenome	0	0	0	0	0	1	Freshwater
DRR078607	freshwater metagenome	0	0	0	0	0	1	Freshwater
DRR078608	freshwater metagenome	0	0	0	0	0	1	Freshwater
DRR078609	freshwater metagenome	1	0	0	0	0	1	Freshwater
DRR078610	freshwater metagenome	0	0	0	0	0	1	Freshwater
DRR078611	freshwater metagenome	1	0	0	0	0	1	Freshwater
DRR078612	freshwater metagenome	0	0	0	0	0	1	Freshwater
DRR078613	freshwater metagenome	0	0	0	0	0	1	Freshwater
DRR078614	freshwater metagenome	1	0	0	0	0	1	Freshwater
DRR078615	freshwater metagenome	0	0	0	0	0	1	Freshwater
DRR078616	freshwater metagenome	0	0	0	0	0	1	Freshwater
DRR078617	freshwater metagenome	1	0	0	0	0	1	Freshwater
DRR078618	freshwater metagenome	1	0	0	0	0	1	Freshwater
DRR078619	freshwater metagenome	0	0	0	0	0	1	Freshwater
DRR078620	freshwater metagenome	0	0	0	0	0	1	Freshwater
DRR082891	groundwater metagenome	0	0	0	0	0	1	Freshwater
DRR082892	groundwater metagenome	0	0	0	0	0	1	Freshwater
DRR082893	groundwater metagenome	0	0	0	0	0	1	Freshwater
DRR082894	groundwater metagenome	0	0	0	0	0	1	Freshwater
DRR082895	groundwater metagenome	0	0	0	0	0	1	Freshwater
DRR082896	groundwater metagenome	0	0	0	0	0	1	Freshwater
DRR082897	groundwater metagenome	0	0	0	0	0	1	Freshwater
DRR082898	groundwater metagenome	0	0	0	0	0	1	Freshwater
DRR082899	groundwater metagenome	0	0	0	0	0	1	Freshwater
DRR082900	groundwater metagenome	0	0	0	0	0	1	Freshwater
DRR082901	groundwater metagenome	0	0	0	0	0	1	Freshwater
DRR082902	groundwater metagenome	1	0	0	0	1	1	Freshwater
DRR082903	groundwater metagenome	0	0	0	0	0	1	Freshwater
DRR082904	freshwater metagenome	0	0	0	0	0	1	Freshwater
DRR082905	riverine metagenome	0	0	0	0	0	1	Freshwater
DRR082906	riverine metagenome	1	0	0	0	1	1	Freshwater
DRR097234	lake water metagenome	1	0	0	0	0	1	Freshwater
DRR097235	lake water metagenome	1	0	0	0	0	1	Freshwater
DRR097236	lake water metagenome	1	0	0	0	1	1	Freshwater
DRR097237	lake water metagenome	0	0	0	0	0	1	Freshwater
DRR097238	lake water metagenome	0	0	0	0	0	1	Freshwater
DRR097239	lake water metagenome	1	0	0	0	1	1	Freshwater
DRR097240	lake water metagenome	1	0	0	0	1	1	Freshwater
DRR097241	lake water metagenome	1	0	0	0	0	1	Freshwater
DRR097242	lake water metagenome	0	0	0	0	0	1	Freshwater
DRR097243	lake water metagenome	1	0	0	0	1	1	Freshwater
DRR097244	lake water metagenome	1	0	0	0	0	1	Freshwater
DRR097245	lake water metagenome	1	0	0	0	1	1	Freshwater
DRR097246	lake water metagenome	1	0	0	0	0	1	Freshwater
DRR097707	riverine metagenome	0	0	0	0	0	1	Freshwater
DRR097708	riverine metagenome	1	0	0	0	0	1	Freshwater
DRR097709	riverine metagenome	1	0	0	0	0	1	Freshwater
DRR097710	riverine metagenome	1	0	0	0	0	1	Freshwater
DRR097711	riverine metagenome	1	0	0	0	0	1	Freshwater
DRR097712	riverine metagenome	1	0	0	0	0	1	Freshwater
DRR097713	riverine metagenome	1	0	0	0	0	1	Freshwater
DRR097714	riverine metagenome	1	0	0	0	0	1	Freshwater
DRR097715	riverine metagenome	1	0	0	0	0	1	Freshwater
DRR097716	riverine metagenome	1	0	0	0	0	1	Freshwater
DRR097717	riverine metagenome	0	0	0	0	0	1	Freshwater
DRR097718	riverine metagenome	1	0	0	0	0	1	Freshwater
DRR097719	riverine metagenome	1	0	0	0	0	1	Freshwater
DRR097720	riverine metagenome	1	0	0	0	0	1	Freshwater
DRR097721	riverine metagenome	1	0	0	0	0	1	Freshwater
DRR097722	riverine metagenome	1	0	0	0	0	1	Freshwater
DRR097723	riverine metagenome	1	0	0	0	0	1	Freshwater
DRR097724	riverine metagenome	1	0	0	0	0	1	Freshwater
DRR097725	riverine metagenome	1	0	0	0	0	1	Freshwater
DRR097726	riverine metagenome	0	0	0	0	0	1	Freshwater
DRR097727	riverine metagenome	1	0	0	0	0	1	Freshwater
DRR097728	riverine metagenome	0	0	0	0	0	1	Freshwater
DRR097729	riverine metagenome	1	0	0	0	0	1	Freshwater
DRR097730	riverine metagenome	0	0	1	0	0	1	Freshwater
DRR097731	riverine metagenome	0	0	1	0	0	1	Freshwater
DRR097732	riverine metagenome	1	0	0	0	0	1	Freshwater
DRR097733	riverine metagenome	0	0	1	0	0	1	Freshwater
DRR097734	riverine metagenome	0	0	1	0	0	1	Freshwater
DRR097735	riverine metagenome	1	0	0	0	0	1	Freshwater
DRR097736	riverine metagenome	0	0	0	0	0	1	Freshwater
DRR097737	riverine metagenome	0	0	1	0	0	1	Freshwater
DRR097738	riverine metagenome	0	0	1	0	0	1	Freshwater
DRR097739	riverine metagenome	1	0	0	0	0	1	Freshwater
DRR097740	riverine metagenome	1	0	0	0	1	1	Freshwater
DRR097741	riverine metagenome	0	0	1	0	0	1	Freshwater
DRR097742	riverine metagenome	0	0	0	0	0	1	Freshwater
DRR097743	riverine metagenome	0	0	1	0	0	1	Freshwater
DRR097744	riverine metagenome	0	0	1	0	0	1	Freshwater
ERR042932	freshwater metagenome	1	0	0	0	0	1	Freshwater
ERR1013955	freshwater metagenome	0	0	0	0	0	1	Freshwater
ERR1013956	freshwater metagenome	0	0	0	0	0	1	Freshwater
ERR1013957	freshwater metagenome	0	0	0	0	0	1	Freshwater
ERR1013958	freshwater metagenome	0	0	0	0	0	1	Freshwater
ERR1013959	freshwater metagenome	0	0	0	0	0	1	Freshwater
ERR1013960	freshwater metagenome	0	0	0	0	0	1	Freshwater
ERR1050082	metagenome	1	0	0	0	1	1	Freshwater
ERR1050083	metagenome	1	0	0	0	1	1	Freshwater
ERR1050084	metagenome	1	0	0	0	1	1	Freshwater
ERR1050085	metagenome	1	0	0	0	1	1	Freshwater
ERR1101243	uncultured prokaryote	1	0	0	0	1	1	Freshwater
ERR1101244	uncultured prokaryote	1	0	0	0	1	1	Freshwater
ERR1101245	uncultured prokaryote	1	0	0	0	1	1	Freshwater
ERR1101246	uncultured prokaryote	0	0	0	0	0	1	Freshwater
ERR1101247	uncultured prokaryote	1	0	0	0	1	1	Freshwater
ERR1101248	uncultured prokaryote	1	0	0	0	0	1	Freshwater
ERR1101249	uncultured prokaryote	0	0	0	0	0	1	Freshwater
ERR1101250	uncultured prokaryote	0	0	0	0	0	1	Freshwater
ERR1101251	uncultured prokaryote	1	0	0	0	1	1	Freshwater
ERR1101252	uncultured prokaryote	0	0	1	0	1	1	Freshwater
ERR1101253	uncultured prokaryote	0	0	1	0	0	1	Freshwater
ERR1101254	uncultured prokaryote	0	0	1	0	0	1	Freshwater
ERR1101255	uncultured prokaryote	1	1	1	0	1	1	Freshwater
ERR1101256	uncultured prokaryote	0	0	0	0	0	1	Freshwater
ERR1101257	uncultured prokaryote	1	0	0	0	1	1	Freshwater
ERR1101258	uncultured prokaryote	0	0	0	0	0	1	Freshwater
ERR1101259	uncultured prokaryote	0	0	0	0	0	1	Freshwater
ERR1101260	uncultured prokaryote	0	0	1	0	1	1	Freshwater
ERR1101261	uncultured prokaryote	1	0	0	0	1	1	Freshwater
ERR1101262	uncultured prokaryote	1	0	0	0	1	1	Freshwater
ERR1101263	uncultured prokaryote	1	0	0	0	1	1	Freshwater
ERR1101264	uncultured prokaryote	1	0	0	0	1	1	Freshwater
ERR1101265	uncultured prokaryote	0	0	1	0	0	1	Freshwater
ERR1101266	uncultured prokaryote	0	0	0	0	0	1	Freshwater
ERR1101267	uncultured prokaryote	0	0	0	0	0	1	Freshwater
ERR1101268	uncultured prokaryote	0	0	1	0	0	1	Freshwater
ERR1101269	uncultured prokaryote	1	0	0	0	0	1	Freshwater
ERR1101270	uncultured prokaryote	1	0	0	0	0	1	Freshwater
ERR1101271	uncultured prokaryote	1	0	1	1	1	1	Freshwater
ERR1101272	uncultured prokaryote	0	0	1	0	1	1	Freshwater
ERR1101273	uncultured prokaryote	1	0	0	0	1	1	Freshwater
ERR1101274	uncultured prokaryote	1	0	0	0	1	1	Freshwater
ERR1101275	uncultured prokaryote	0	0	0	0	0	1	Freshwater
ERR1101276	uncultured prokaryote	1	0	0	0	1	1	Freshwater
ERR1101277	uncultured prokaryote	1	0	0	0	1	1	Freshwater
ERR1101278	uncultured prokaryote	0	0	1	0	0	1	Freshwater
ERR1101279	uncultured prokaryote	0	0	0	0	0	1	Freshwater
ERR1101280	uncultured prokaryote	1	0	0	0	1	1	Freshwater
ERR1101281	uncultured prokaryote	0	0	0	0	0	1	Freshwater
ERR1101282	uncultured prokaryote	0	0	1	0	0	1	Freshwater
ERR1101283	uncultured prokaryote	0	0	0	0	0	1	Freshwater
ERR1101284	uncultured prokaryote	1	0	0	0	1	1	Freshwater
ERR1101285	uncultured prokaryote	1	0	1	0	0	1	Freshwater
ERR1101286	uncultured prokaryote	1	0	1	0	1	1	Freshwater
ERR1101287	uncultured prokaryote	0	0	1	0	0	1	Freshwater
ERR1101288	uncultured prokaryote	1	0	0	0	1	1	Freshwater
ERR1101289	uncultured prokaryote	1	0	0	0	0	1	Freshwater
ERR1101290	uncultured prokaryote	1	0	0	0	1	1	Freshwater
ERR1101291	uncultured prokaryote	0	0	1	0	1	1	Freshwater
ERR1101292	uncultured prokaryote	1	0	0	0	1	1	Freshwater
ERR1101293	uncultured prokaryote	0	0	1	0	1	1	Freshwater
ERR1101294	uncultured prokaryote	0	0	0	0	0	1	Freshwater
ERR1101295	uncultured prokaryote	1	0	1	0	1	1	Freshwater
ERR1101296	uncultured prokaryote	0	0	1	0	1	1	Freshwater
ERR1101297	uncultured prokaryote	0	0	1	0	0	1	Freshwater
ERR1101298	uncultured prokaryote	1	0	0	0	1	1	Freshwater
ERR1101299	uncultured prokaryote	1	0	0	0	1	1	Freshwater
ERR1101300	uncultured prokaryote	1	0	1	1	1	1	Freshwater
ERR1101301	uncultured prokaryote	1	0	0	0	1	1	Freshwater
ERR1101302	uncultured prokaryote	1	0	1	1	1	1	Freshwater
ERR1101303	uncultured prokaryote	1	0	0	0	1	1	Freshwater
ERR1101304	uncultured prokaryote	0	0	0	0	0	1	Freshwater
ERR1101305	uncultured prokaryote	1	0	0	0	1	1	Freshwater
ERR1101306	uncultured prokaryote	1	0	0	0	1	1	Freshwater
ERR1101307	uncultured prokaryote	1	0	1	0	1	1	Freshwater
ERR1101308	uncultured prokaryote	1	0	1	1	1	1	Freshwater
ERR1101309	uncultured prokaryote	1	0	0	0	1	1	Freshwater
ERR1101310	uncultured prokaryote	1	0	1	0	0	1	Freshwater
ERR1101311	uncultured prokaryote	1	1	1	0	1	1	Freshwater
ERR1101312	uncultured prokaryote	1	0	0	0	1	1	Freshwater
ERR1101313	uncultured prokaryote	1	0	0	0	1	1	Freshwater
ERR1101314	uncultured prokaryote	1	1	1	0	1	1	Freshwater
ERR1101315	uncultured prokaryote	0	0	0	0	0	1	Freshwater
ERR1101316	uncultured prokaryote	1	1	1	0	1	1	Freshwater
ERR1101317	uncultured prokaryote	1	0	0	0	1	1	Freshwater
ERR1101318	uncultured prokaryote	1	0	1	0	1	1	Freshwater
ERR1101319	uncultured prokaryote	1	0	1	0	0	1	Freshwater
ERR1101320	uncultured prokaryote	0	0	1	0	1	1	Freshwater
ERR1101321	uncultured prokaryote	1	0	0	0	1	1	Freshwater
ERR1101322	uncultured prokaryote	0	0	0	0	1	1	Freshwater
ERR1101323	uncultured prokaryote	0	0	0	0	0	1	Freshwater
ERR1101324	uncultured prokaryote	0	0	0	0	0	1	Freshwater
ERR1101325	uncultured prokaryote	1	0	0	0	1	1	Freshwater
ERR1101326	uncultured prokaryote	0	0	1	0	0	1	Freshwater
ERR1101327	uncultured prokaryote	0	0	1	0	0	1	Freshwater
ERR1101328	uncultured prokaryote	1	0	1	1	1	1	Freshwater
ERR1101329	uncultured prokaryote	1	1	1	0	1	1	Freshwater
ERR1101330	uncultured prokaryote	1	0	0	0	1	1	Freshwater
ERR1101331	uncultured prokaryote	1	0	0	0	1	1	Freshwater
ERR1101332	uncultured prokaryote	1	1	1	0	1	1	Freshwater
ERR1101333	uncultured prokaryote	0	0	1	0	1	1	Freshwater
ERR1101334	uncultured prokaryote	0	0	1	0	0	1	Freshwater
ERR1101335	uncultured prokaryote	0	0	1	0	1	1	Freshwater
ERR1101336	uncultured prokaryote	1	0	1	1	1	1	Freshwater
ERR1101337	uncultured prokaryote	1	0	0	0	1	1	Freshwater
ERR1101338	uncultured prokaryote	1	0	0	0	1	1	Freshwater
ERR1101339	uncultured prokaryote	1	0	0	0	1	1	Freshwater
ERR1101340	uncultured prokaryote	1	1	1	0	1	1	Freshwater
ERR1101341	uncultured prokaryote	1	0	1	0	0	1	Freshwater
ERR1101342	uncultured prokaryote	1	0	0	0	1	1	Freshwater
ERR1101343	uncultured prokaryote	1	1	1	0	1	1	Freshwater
ERR1101344	uncultured prokaryote	1	0	0	0	1	1	Freshwater
ERR1101345	uncultured prokaryote	0	0	0	0	0	1	Freshwater
ERR1101346	uncultured prokaryote	1	1	1	0	1	1	Freshwater
ERR1101347	uncultured prokaryote	1	0	1	0	1	1	Freshwater
ERR1101348	uncultured prokaryote	1	0	0	0	1	1	Freshwater
ERR1101349	uncultured prokaryote	0	0	1	0	1	1	Freshwater
ERR1101350	uncultured prokaryote	0	0	1	0	0	1	Freshwater
ERR1101351	uncultured prokaryote	0	0	1	0	0	1	Freshwater
ERR1101352	uncultured prokaryote	0	0	1	0	1	1	Freshwater
ERR1101353	uncultured prokaryote	1	1	1	0	1	1	Freshwater
ERR1101354	uncultured prokaryote	1	0	0	0	1	1	Freshwater
ERR1101355	uncultured prokaryote	1	0	0	0	1	1	Freshwater
ERR1101356	uncultured prokaryote	1	1	1	0	1	1	Freshwater
ERR1101357	uncultured prokaryote	1	0	0	0	1	1	Freshwater
ERR1101358	uncultured prokaryote	0	0	0	0	0	1	Freshwater
ERR1101359	uncultured prokaryote	1	0	0	0	0	1	Freshwater
ERR1101360	uncultured prokaryote	0	0	1	0	0	1	Freshwater
ERR1101361	uncultured prokaryote	1	0	0	0	1	1	Freshwater
ERR1101362	uncultured prokaryote	0	0	0	0	0	1	Freshwater
ERR1101363	uncultured prokaryote	1	0	1	0	1	1	Freshwater
ERR1101364	uncultured prokaryote	1	0	0	0	1	1	Freshwater
ERR1101365	uncultured prokaryote	0	0	1	0	0	1	Freshwater
ERR1101366	uncultured prokaryote	1	0	0	0	1	1	Freshwater
ERR1101367	uncultured prokaryote	1	0	0	0	1	1	Freshwater
ERR1101368	uncultured prokaryote	1	0	0	0	0	1	Freshwater
ERR1101369	uncultured prokaryote	1	0	0	0	1	1	Freshwater
ERR1101370	uncultured prokaryote	0	0	1	0	0	1	Freshwater
ERR1101371	uncultured prokaryote	0	0	0	0	0	1	Freshwater
ERR1101372	uncultured prokaryote	0	0	1	0	1	1	Freshwater
ERR1101373	uncultured prokaryote	0	0	1	0	0	1	Freshwater
ERR1101374	uncultured prokaryote	0	0	0	0	0	1	Freshwater
ERR1101375	uncultured prokaryote	0	0	0	0	0	1	Freshwater
ERR1101376	uncultured prokaryote	1	0	0	0	1	1	Freshwater
ERR1101377	uncultured prokaryote	1	0	1	0	1	1	Freshwater
ERR1101378	uncultured prokaryote	0	0	1	0	1	1	Freshwater
ERR1101379	uncultured prokaryote	0	0	1	0	0	1	Freshwater
ERR1101380	uncultured prokaryote	1	0	0	0	0	1	Freshwater
ERR1101381	uncultured prokaryote	0	0	0	0	0	1	Freshwater
ERR1101382	uncultured prokaryote	1	0	1	1	1	1	Freshwater
ERR1101383	uncultured prokaryote	1	0	1	0	1	1	Freshwater
ERR1101384	uncultured prokaryote	0	0	1	0	0	1	Freshwater
ERR1101385	uncultured prokaryote	1	0	0	0	0	1	Freshwater
ERR1101386	uncultured prokaryote	1	1	1	0	1	1	Freshwater
ERR1101387	uncultured prokaryote	0	0	1	0	1	1	Freshwater
ERR1101388	uncultured prokaryote	0	0	1	0	0	1	Freshwater
ERR1101389	uncultured prokaryote	0	0	0	0	0	1	Freshwater
ERR1101390	uncultured prokaryote	1	0	0	0	1	1	Freshwater
ERR1101391	uncultured prokaryote	0	0	1	0	1	1	Freshwater
ERR1101392	uncultured prokaryote	0	0	0	0	0	1	Freshwater
ERR1101393	uncultured prokaryote	0	0	0	0	0	1	Freshwater
ERR1101394	uncultured prokaryote	0	0	1	0	1	1	Freshwater
ERR1101395	uncultured prokaryote	1	0	0	0	1	1	Freshwater
ERR1101396	uncultured prokaryote	0	0	0	0	0	1	Freshwater
ERR1101397	uncultured prokaryote	1	1	1	0	1	1	Freshwater
ERR1101398	uncultured prokaryote	1	0	0	0	1	1	Freshwater
ERR1101399	uncultured prokaryote	0	0	0	0	0	1	Freshwater
ERR1101400	uncultured prokaryote	0	0	0	0	0	1	Freshwater
ERR1101401	uncultured prokaryote	1	0	1	1	1	1	Freshwater
ERR1101402	uncultured prokaryote	0	0	1	0	0	1	Freshwater
ERR1101403	uncultured prokaryote	1	0	0	0	1	1	Freshwater
ERR1101404	uncultured prokaryote	0	0	1	0	1	1	Freshwater
ERR1101405	uncultured prokaryote	1	0	0	0	1	1	Freshwater
ERR1101406	uncultured prokaryote	0	0	0	0	0	1	Freshwater
ERR1101407	uncultured prokaryote	0	0	1	0	0	1	Freshwater
ERR1101408	uncultured prokaryote	0	0	0	0	0	1	Freshwater
ERR1101409	uncultured prokaryote	0	0	1	0	1	1	Freshwater
ERR1101410	uncultured prokaryote	0	0	0	0	0	1	Freshwater
ERR1101411	uncultured prokaryote	1	0	1	1	1	1	Freshwater
ERR1101412	uncultured prokaryote	0	0	0	0	0	1	Freshwater
ERR1101413	uncultured prokaryote	0	0	1	0	0	1	Freshwater
ERR1101414	uncultured prokaryote	0	0	0	0	0	1	Freshwater
ERR1101415	uncultured prokaryote	0	0	0	0	0	1	Freshwater
ERR1101416	uncultured prokaryote	0	0	0	0	0	1	Freshwater
ERR1101417	uncultured prokaryote	0	0	1	0	0	1	Freshwater
ERR1101418	uncultured prokaryote	0	0	0	0	0	1	Freshwater
ERR1101419	uncultured prokaryote	1	0	0	0	1	1	Freshwater
ERR1101420	uncultured prokaryote	1	0	0	0	0	1	Freshwater
ERR1101421	uncultured prokaryote	1	1	1	0	1	1	Freshwater
ERR1101422	uncultured prokaryote	1	0	1	1	1	1	Freshwater
ERR1101423	uncultured prokaryote	1	0	0	0	1	1	Freshwater
ERR1101424	uncultured prokaryote	0	0	0	0	0	1	Freshwater
ERR1101425	uncultured prokaryote	1	0	1	1	1	1	Freshwater
ERR1101426	uncultured prokaryote	1	0	1	1	1	1	Freshwater
ERR1101427	uncultured prokaryote	1	0	0	0	1	1	Freshwater
ERR1101428	uncultured prokaryote	1	0	0	0	1	1	Freshwater
ERR1101429	uncultured prokaryote	1	0	1	1	1	1	Freshwater
ERR1101430	uncultured prokaryote	1	0	0	0	1	1	Freshwater
ERR1101431	uncultured prokaryote	1	0	1	1	1	1	Freshwater
ERR1101432	uncultured prokaryote	1	0	0	0	1	1	Freshwater
ERR1101433	uncultured prokaryote	1	0	0	0	1	1	Freshwater
ERR1101434	uncultured prokaryote	1	0	0	0	1	1	Freshwater
ERR1101435	uncultured prokaryote	1	0	0	0	1	1	Freshwater
ERR1101436	uncultured prokaryote	0	0	0	0	0	1	Freshwater
ERR1101437	uncultured prokaryote	1	0	0	0	1	1	Freshwater
ERR1101438	uncultured prokaryote	0	0	0	0	0	1	Freshwater
ERR1101439	uncultured prokaryote	1	0	0	0	1	1	Freshwater
ERR1101440	uncultured prokaryote	1	0	0	0	1	1	Freshwater
ERR1101441	uncultured prokaryote	1	0	0	0	0	1	Freshwater
ERR1101442	uncultured prokaryote	1	0	1	1	1	1	Freshwater
ERR1101443	uncultured prokaryote	1	0	0	0	1	1	Freshwater
ERR1101444	uncultured prokaryote	1	0	0	0	1	1	Freshwater
ERR1101445	uncultured prokaryote	1	0	1	1	1	1	Freshwater
ERR1101446	uncultured prokaryote	1	0	0	0	1	1	Freshwater
ERR1101447	uncultured prokaryote	0	0	1	0	1	1	Freshwater
ERR1101448	uncultured prokaryote	0	0	0	0	0	1	Freshwater
ERR1101449	uncultured prokaryote	1	0	0	0	1	1	Freshwater
ERR1101450	uncultured prokaryote	1	1	1	0	1	1	Freshwater
ERR1101451	uncultured prokaryote	1	0	0	0	1	1	Freshwater
ERR1101452	uncultured prokaryote	0	0	1	0	0	1	Freshwater
ERR1101453	uncultured prokaryote	1	0	0	0	1	1	Freshwater
ERR1101454	uncultured prokaryote	1	0	0	0	1	1	Freshwater
ERR1101455	uncultured prokaryote	1	0	0	0	1	1	Freshwater
ERR1101456	uncultured prokaryote	0	0	1	0	1	1	Freshwater
ERR1101457	uncultured prokaryote	1	0	0	0	0	1	Freshwater
ERR1101458	uncultured prokaryote	1	0	0	0	1	1	Freshwater
ERR1101459	uncultured prokaryote	0	0	0	0	0	1	Freshwater
ERR1101460	uncultured prokaryote	0	0	1	0	1	1	Freshwater
ERR1101461	uncultured prokaryote	0	0	0	0	0	1	Freshwater
ERR1101462	uncultured prokaryote	0	0	1	0	1	1	Freshwater
ERR1101463	uncultured prokaryote	1	0	0	0	1	1	Freshwater
ERR1101464	uncultured prokaryote	0	0	1	0	0	1	Freshwater
ERR1101465	uncultured prokaryote	0	0	0	0	0	1	Freshwater
ERR1101466	uncultured prokaryote	1	1	1	0	1	1	Freshwater
ERR1101467	uncultured prokaryote	0	0	0	0	0	1	Freshwater
ERR1101468	uncultured prokaryote	1	0	0	0	1	1	Freshwater
ERR1101469	uncultured prokaryote	1	0	0	0	0	1	Freshwater
ERR1101470	uncultured prokaryote	1	0	0	0	0	1	Freshwater
ERR1101471	uncultured prokaryote	1	0	0	0	1	1	Freshwater
ERR1101472	uncultured prokaryote	1	0	0	0	1	1	Freshwater
ERR1101473	uncultured prokaryote	0	0	1	0	1	1	Freshwater
ERR1101474	uncultured prokaryote	0	0	1	0	0	1	Freshwater
ERR1101475	uncultured prokaryote	0	0	1	0	0	1	Freshwater
ERR1101476	uncultured prokaryote	0	0	1	0	1	1	Freshwater
ERR1101477	uncultured prokaryote	0	0	1	0	0	1	Freshwater
ERR1101478	uncultured prokaryote	1	0	0	0	1	1	Freshwater
ERR1101479	uncultured prokaryote	1	0	0	0	1	1	Freshwater
ERR1101480	uncultured prokaryote	1	0	0	1	1	1	Freshwater
ERR1101481	uncultured prokaryote	0	0	0	0	0	1	Freshwater
ERR1101482	uncultured prokaryote	1	0	0	0	1	1	Freshwater
ERR1101483	uncultured prokaryote	0	0	1	1	0	1	Freshwater
ERR1101484	uncultured prokaryote	1	0	0	0	1	1	Freshwater
ERR1101485	uncultured prokaryote	0	0	1	0	0	1	Freshwater
ERR1101486	uncultured prokaryote	0	0	1	0	1	1	Freshwater
ERR1101487	uncultured prokaryote	1	1	1	0	1	1	Freshwater
ERR1101488	uncultured prokaryote	1	0	0	0	1	1	Freshwater
ERR1101489	uncultured prokaryote	1	0	0	0	1	1	Freshwater
ERR1101490	uncultured prokaryote	0	0	0	0	0	1	Freshwater
ERR1101491	uncultured prokaryote	0	0	1	0	0	1	Freshwater
ERR1101492	uncultured prokaryote	0	0	0	0	0	1	Freshwater
ERR1101493	uncultured prokaryote	0	0	0	0	0	1	Freshwater
ERR1101494	uncultured prokaryote	1	0	0	0	0	1	Freshwater
ERR1101495	uncultured prokaryote	0	0	1	0	1	1	Freshwater
ERR1101496	uncultured prokaryote	0	0	1	0	0	1	Freshwater
ERR1101497	uncultured prokaryote	0	0	1	0	0	1	Freshwater
ERR1101498	uncultured prokaryote	1	0	0	0	0	1	Freshwater
ERR1101499	uncultured prokaryote	1	0	1	1	1	1	Freshwater
ERR1101500	uncultured prokaryote	1	0	1	1	1	1	Freshwater
ERR1101501	uncultured prokaryote	1	0	0	0	1	1	Freshwater
ERR1101502	uncultured prokaryote	0	0	0	0	0	1	Freshwater
ERR1101503	uncultured prokaryote	1	0	0	0	1	1	Freshwater
ERR1101504	uncultured prokaryote	1	0	1	1	1	1	Freshwater
ERR1101505	uncultured prokaryote	0	0	1	0	0	1	Freshwater
ERR1101506	uncultured prokaryote	0	0	1	0	1	1	Freshwater
ERR1101507	uncultured prokaryote	1	0	0	0	1	1	Freshwater
ERR1101508	uncultured prokaryote	1	0	0	0	1	1	Freshwater
ERR1101509	uncultured prokaryote	0	0	1	0	1	1	Freshwater
ERR1101510	uncultured prokaryote	1	0	1	0	1	1	Freshwater
ERR1101511	uncultured prokaryote	1	0	1	0	1	1	Freshwater
ERR1101512	uncultured prokaryote	0	0	0	0	0	1	Freshwater
ERR1101513	uncultured prokaryote	1	0	0	0	0	1	Freshwater
ERR1101514	uncultured prokaryote	0	0	1	0	1	1	Freshwater
ERR1101515	uncultured prokaryote	0	0	0	0	0	1	Freshwater
ERR1101516	uncultured prokaryote	0	0	1	0	1	1	Freshwater
ERR1101517	uncultured prokaryote	1	0	0	0	1	1	Freshwater
ERR1101518	uncultured prokaryote	1	0	0	0	1	1	Freshwater
ERR1101519	uncultured prokaryote	1	0	0	0	0	1	Freshwater
ERR1101520	uncultured prokaryote	0	0	0	0	0	1	Freshwater
ERR1101521	uncultured prokaryote	1	0	1	0	0	1	Freshwater
ERR1101522	uncultured prokaryote	0	0	0	0	0	1	Freshwater
ERR1101523	uncultured prokaryote	0	0	1	0	0	1	Freshwater
ERR1101524	uncultured prokaryote	1	0	0	0	1	1	Freshwater
ERR1101525	uncultured prokaryote	0	0	1	0	1	1	Freshwater
ERR1101526	uncultured prokaryote	1	0	0	0	1	1	Freshwater
ERR1101527	uncultured prokaryote	0	0	0	0	0	1	Freshwater
ERR1101528	uncultured prokaryote	1	0	0	0	0	1	Freshwater
ERR1101529	uncultured prokaryote	1	0	0	0	1	1	Freshwater
ERR1101530	uncultured prokaryote	1	0	0	0	1	1	Freshwater
ERR1101531	uncultured prokaryote	1	0	1	0	0	1	Freshwater
ERR1101532	uncultured prokaryote	0	0	1	0	0	1	Freshwater
ERR1101533	uncultured prokaryote	0	0	0	0	0	1	Freshwater
ERR1101534	uncultured prokaryote	0	0	0	0	0	1	Freshwater
ERR1101535	uncultured prokaryote	1	0	1	1	1	1	Freshwater
ERR1101536	uncultured prokaryote	1	0	0	0	0	1	Freshwater
ERR1101537	uncultured prokaryote	0	0	1	0	0	1	Freshwater
ERR1101538	uncultured prokaryote	0	0	0	0	0	1	Freshwater
ERR1101539	uncultured prokaryote	1	1	1	0	1	1	Freshwater
ERR1101540	uncultured prokaryote	0	0	0	0	0	1	Freshwater
ERR1101541	uncultured prokaryote	0	0	1	0	1	1	Freshwater
ERR1101542	uncultured prokaryote	1	1	1	0	1	1	Freshwater
ERR1101543	uncultured prokaryote	0	0	1	0	1	1	Freshwater
ERR1101544	uncultured prokaryote	0	0	0	0	0	1	Freshwater
ERR1101545	uncultured prokaryote	0	0	0	0	0	1	Freshwater
ERR1101546	uncultured prokaryote	0	0	0	0	0	1	Freshwater
ERR1101547	uncultured prokaryote	0	0	1	0	0	1	Freshwater
ERR1101548	uncultured prokaryote	0	0	0	0	0	1	Freshwater
ERR1101549	uncultured prokaryote	0	0	0	0	0	1	Freshwater
ERR1101550	uncultured prokaryote	1	0	0	0	1	1	Freshwater
ERR1101551	uncultured prokaryote	0	0	1	0	0	1	Freshwater
ERR1101552	uncultured prokaryote	1	0	0	0	1	1	Freshwater
ERR1101553	uncultured prokaryote	0	0	0	0	0	1	Freshwater
ERR1101554	uncultured prokaryote	0	0	1	0	0	1	Freshwater
ERR1101555	uncultured prokaryote	0	0	0	0	0	1	Freshwater
ERR1101556	uncultured prokaryote	0	0	1	0	0	1	Freshwater
ERR1101557	uncultured prokaryote	0	0	1	0	1	1	Freshwater
ERR1101558	uncultured prokaryote	0	0	1	0	0	1	Freshwater
ERR1101559	uncultured prokaryote	0	0	1	0	1	1	Freshwater
ERR1101560	uncultured prokaryote	1	0	0	0	0	1	Freshwater
ERR1101561	uncultured prokaryote	0	0	1	0	1	1	Freshwater
ERR1101562	uncultured prokaryote	1	0	0	0	1	1	Freshwater
ERR1101563	uncultured prokaryote	0	0	0	0	0	1	Freshwater
ERR1101564	uncultured prokaryote	1	0	1	1	1	1	Freshwater
ERR1101565	uncultured prokaryote	0	0	0	0	0	1	Freshwater
ERR1101566	uncultured prokaryote	1	0	0	0	0	1	Freshwater
ERR1101567	uncultured prokaryote	0	0	0	0	0	1	Freshwater
ERR1101568	uncultured prokaryote	1	0	0	0	1	1	Freshwater
ERR1101569	uncultured prokaryote	0	0	0	0	0	1	Freshwater
ERR1101570	uncultured prokaryote	0	0	0	0	0	1	Freshwater
ERR1101571	uncultured prokaryote	0	0	1	0	0	1	Freshwater
ERR1101572	uncultured prokaryote	0	0	0	0	0	1	Freshwater
ERR1101573	uncultured prokaryote	0	0	0	0	1	1	Freshwater
ERR1101574	uncultured prokaryote	0	0	1	0	0	1	Freshwater
ERR1101575	uncultured prokaryote	0	0	0	0	0	1	Freshwater
ERR1101576	uncultured prokaryote	1	0	0	0	1	1	Freshwater
ERR1101577	uncultured prokaryote	1	0	0	0	1	1	Freshwater
ERR1101578	uncultured prokaryote	1	0	0	0	1	1	Freshwater
ERR1101579	uncultured prokaryote	0	0	0	0	0	1	Freshwater
ERR1101580	uncultured prokaryote	1	0	0	0	1	1	Freshwater
ERR1101581	uncultured prokaryote	1	0	0	0	1	1	Freshwater
ERR1101582	uncultured prokaryote	0	0	0	0	0	1	Freshwater
ERR1101583	uncultured prokaryote	1	0	0	0	1	1	Freshwater
ERR1101584	uncultured prokaryote	0	0	1	0	0	1	Freshwater
ERR1101585	uncultured prokaryote	1	0	1	1	1	1	Freshwater
ERR1101586	uncultured prokaryote	0	0	0	0	0	1	Freshwater
ERR1101587	uncultured prokaryote	0	0	0	0	0	1	Freshwater
ERR1101588	uncultured prokaryote	0	0	0	0	0	1	Freshwater
ERR1101589	uncultured prokaryote	0	0	1	0	1	1	Freshwater
ERR1101590	uncultured prokaryote	1	0	0	0	1	1	Freshwater
ERR1101591	uncultured prokaryote	0	0	0	0	0	1	Freshwater
ERR1101592	uncultured prokaryote	0	0	0	0	0	1	Freshwater
ERR1101593	uncultured prokaryote	0	0	0	0	0	1	Freshwater
ERR1101594	uncultured prokaryote	1	0	1	1	1	1	Freshwater
ERR1101595	uncultured prokaryote	0	0	0	0	0	1	Freshwater
ERR1101596	uncultured prokaryote	0	0	0	0	0	1	Freshwater
ERR1101597	uncultured prokaryote	1	0	0	0	1	1	Freshwater
ERR1101598	uncultured prokaryote	0	0	0	0	0	1	Freshwater
ERR1101599	uncultured prokaryote	0	0	1	0	0	1	Freshwater
ERR1101600	uncultured prokaryote	0	0	1	0	1	1	Freshwater
ERR1101601	uncultured prokaryote	0	0	1	0	0	1	Freshwater
ERR1101602	uncultured prokaryote	1	0	0	0	1	1	Freshwater
ERR1101603	uncultured prokaryote	0	0	0	0	0	1	Freshwater
ERR1101604	uncultured prokaryote	1	0	0	0	1	1	Freshwater
ERR1101605	uncultured prokaryote	0	0	1	0	0	1	Freshwater
ERR1101606	uncultured prokaryote	0	0	1	0	0	1	Freshwater
ERR1101607	uncultured prokaryote	0	0	1	0	0	1	Freshwater
ERR1101608	uncultured prokaryote	0	0	0	0	0	1	Freshwater
ERR1101609	uncultured prokaryote	0	0	1	0	1	1	Freshwater
ERR1101610	uncultured prokaryote	0	0	1	0	1	1	Freshwater
ERR1101611	uncultured prokaryote	0	0	1	0	0	1	Freshwater
ERR1101612	uncultured prokaryote	0	0	0	0	0	1	Freshwater
ERR1101613	uncultured prokaryote	0	0	1	0	1	1	Freshwater
ERR1101614	uncultured prokaryote	0	0	0	0	0	1	Freshwater
ERR1101615	uncultured prokaryote	1	1	1	0	1	1	Freshwater
ERR1101616	uncultured prokaryote	0	0	0	0	0	1	Freshwater
ERR1101617	uncultured prokaryote	0	0	0	0	0	1	Freshwater
ERR1101618	uncultured prokaryote	0	0	1	0	0	1	Freshwater
ERR1101619	uncultured prokaryote	0	0	1	0	1	1	Freshwater
ERR1101620	uncultured prokaryote	0	0	0	0	0	1	Freshwater
ERR1101621	uncultured prokaryote	0	0	0	0	0	1	Freshwater
ERR1101622	uncultured prokaryote	1	0	1	0	1	1	Freshwater
ERR1101623	uncultured prokaryote	0	0	0	0	0	1	Freshwater
ERR1101624	uncultured prokaryote	1	0	0	0	1	1	Freshwater
ERR1101625	uncultured prokaryote	1	0	0	0	0	1	Freshwater
ERR1101626	uncultured prokaryote	0	0	0	0	0	1	Freshwater
ERR1101627	uncultured prokaryote	1	0	0	0	1	1	Freshwater
ERR1101628	uncultured prokaryote	1	0	0	0	1	1	Freshwater
ERR1104477	uncultured prokaryote	0	0	1	0	1	1	Freshwater
ERR1104478	uncultured prokaryote	1	0	0	0	1	1	Freshwater
ERR1121203	freshwater metagenome	0	0	0	0	0	1	Freshwater
ERR1121231	freshwater metagenome	0	0	1	0	1	1	Freshwater
ERR1121259	freshwater metagenome	0	0	0	0	0	1	Freshwater
ERR1121287	freshwater metagenome	0	0	0	0	0	1	Freshwater
ERR1121315	freshwater metagenome	1	0	0	0	0	1	Freshwater
ERR1121343	freshwater metagenome	0	0	1	0	0	1	Freshwater
ERR1333499	lake water metagenome	0	0	0	0	0	1	Freshwater
ERR1333503	lake water metagenome	0	0	0	0	0	1	Freshwater
ERR1333505	lake water metagenome	0	0	0	0	0	1	Freshwater
ERR1333510	lake water metagenome	0	0	0	0	0	1	Freshwater
ERR1333521	lake water metagenome	0	0	0	0	0	1	Freshwater
ERR1333522	lake water metagenome	0	0	0	0	0	1	Freshwater
ERR1333523	lake water metagenome	0	0	0	0	0	1	Freshwater
ERR1333525	lake water metagenome	0	0	0	0	0	1	Freshwater
ERR1377200	Bacteria abnormis	0	0	0	0	0	1	Freshwater
ERR1377201	Bacteria abnormis	1	0	0	0	0	1	Freshwater
ERR1377202	Bacteria abnormis	1	0	0	0	0	1	Freshwater
ERR1377203	Bacteria abnormis	1	0	0	0	1	1	Freshwater
ERR1377204	Bacteria abnormis	0	0	0	0	0	1	Freshwater
ERR1377205	Bacteria abnormis	1	0	0	0	0	1	Freshwater
ERR1377206	Bacteria abnormis	0	0	0	0	0	1	Freshwater
ERR1377207	Bacteria abnormis	0	0	0	0	0	1	Freshwater
ERR1377208	Bacteria abnormis	1	0	0	0	0	1	Freshwater
ERR1377209	Bacteria abnormis	1	0	0	0	0	1	Freshwater
ERR1377210	Bacteria abnormis	1	0	0	0	1	1	Freshwater
ERR1377211	Bacteria abnormis	1	0	0	0	0	1	Freshwater
ERR1377212	Bacteria abnormis	1	0	0	0	1	1	Freshwater
ERR1377213	Bacteria abnormis	1	0	0	0	0	1	Freshwater
ERR1377214	Bacteria abnormis	1	0	0	0	0	1	Freshwater
ERR1377215	Bacteria abnormis	1	0	0	0	0	1	Freshwater
ERR1377216	Bacteria abnormis	0	0	0	0	0	1	Freshwater
ERR1377217	Bacteria abnormis	0	0	0	0	0	1	Freshwater
ERR1377218	Bacteria abnormis	0	0	0	1	0	1	Freshwater
ERR1377219	Bacteria abnormis	1	0	0	0	0	1	Freshwater
ERR1377220	Bacteria abnormis	0	0	0	0	0	1	Freshwater
ERR1377221	Bacteria abnormis	1	0	0	0	0	1	Freshwater
ERR1377222	Bacteria abnormis	0	0	0	0	0	1	Freshwater
ERR1377223	Bacteria abnormis	0	0	1	0	0	1	Freshwater
ERR1377224	Bacteria abnormis	0	0	0	0	0	1	Freshwater
ERR1377225	Bacteria abnormis	1	0	0	0	0	1	Freshwater
ERR1377226	Bacteria abnormis	1	0	0	0	0	1	Freshwater
ERR1377228	Bacteria abnormis	0	0	0	0	0	1	Freshwater
ERR1377230	Bacteria abnormis	1	0	0	0	1	1	Freshwater
ERR1377240	Bacteria abnormis	0	0	0	0	0	1	Freshwater
ERR1377242	Bacteria abnormis	1	0	0	0	1	1	Freshwater
ERR1377243	Bacteria abnormis	0	0	0	0	0	1	Freshwater
ERR1377245	Bacteria abnormis	1	0	0	0	0	1	Freshwater
ERR1377246	Bacteria abnormis	0	0	0	0	0	1	Freshwater
ERR1377247	Bacteria abnormis	0	0	0	0	0	1	Freshwater
ERR1377248	Bacteria abnormis	0	0	0	0	0	1	Freshwater
ERR1377249	Bacteria abnormis	1	0	0	0	1	1	Freshwater
ERR1377250	Bacteria abnormis	0	0	0	0	0	1	Freshwater
ERR1377251	Bacteria abnormis	1	0	0	0	1	1	Freshwater
ERR1377252	Bacteria abnormis	1	0	0	0	0	1	Freshwater
ERR1377253	Bacteria abnormis	1	0	0	0	1	1	Freshwater
ERR1377254	Bacteria abnormis	1	0	0	0	1	1	Freshwater
ERR1380288	freshwater metagenome	1	0	0	0	1	1	Freshwater
ERR1380297	freshwater metagenome	1	0	0	0	1	1	Freshwater
ERR1380298	freshwater metagenome	1	0	0	0	1	1	Freshwater
ERR1428115	unidentified prokaryotic organism	0	0	0	0	0	1	Freshwater
ERR1428116	unidentified prokaryotic organism	0	0	0	0	0	1	Freshwater
ERR1428133	unidentified prokaryotic organism	0	0	0	0	0	1	Freshwater
ERR1428137	unidentified prokaryotic organism	0	0	0	0	0	1	Freshwater
ERR1475151	Achromatium oxaliferum	0	0	0	0	0	1	Freshwater
ERR1475152	Achromatium oxaliferum	0	0	0	0	0	1	Freshwater
ERR1475153	Achromatium oxaliferum	0	0	0	0	0	1	Freshwater
ERR1475154	Achromatium oxaliferum	0	0	0	0	0	1	Freshwater
ERR1475155	Achromatium oxaliferum	0	0	0	0	0	1	Freshwater
ERR206692	environmental samples	0	0	0	0	0	1	Freshwater
ERR206693	environmental samples	0	0	0	0	0	1	Freshwater
ERR206694	environmental samples	0	0	0	0	0	1	Freshwater
ERR206695	environmental samples	0	0	0	0	0	1	Freshwater
ERR206696	environmental samples	0	0	0	0	0	1	Freshwater
ERR206697	environmental samples	0	0	0	0	0	1	Freshwater
ERR206698	environmental samples	0	0	0	0	0	1	Freshwater
ERR206699	environmental samples	0	0	0	0	0	1	Freshwater
ERR206700	environmental samples	0	0	0	0	0	1	Freshwater
ERR206701	environmental samples	0	0	0	0	0	1	Freshwater
ERR206702	environmental samples	0	0	0	0	0	1	Freshwater
ERR206703	environmental samples	0	0	0	0	0	1	Freshwater
ERR206704	environmental samples	0	0	0	0	0	1	Freshwater
ERR206705	environmental samples	0	0	0	0	0	1	Freshwater
ERR206706	environmental samples	0	0	0	0	0	1	Freshwater
ERR206707	environmental samples	0	0	0	0	0	1	Freshwater
ERR206708	environmental samples	1	0	0	0	0	1	Freshwater
ERR206709	environmental samples	0	0	0	0	0	1	Freshwater
ERR206710	environmental samples	1	0	0	0	0	1	Freshwater
ERR206711	environmental samples	1	0	0	0	0	1	Freshwater
ERR206712	environmental samples	0	0	0	0	0	1	Freshwater
ERR206713	environmental samples	0	0	0	0	0	1	Freshwater
ERR206714	environmental samples	0	0	0	0	0	1	Freshwater
ERR206715	environmental samples	0	0	0	0	0	1	Freshwater
ERR206716	environmental samples	1	0	0	0	1	1	Freshwater
ERR206717	environmental samples	1	0	0	0	0	1	Freshwater
ERR206718	environmental samples	1	0	0	0	0	1	Freshwater
ERR206719	environmental samples	1	0	0	0	0	1	Freshwater
ERR206720	environmental samples	1	0	0	0	0	1	Freshwater
ERR206721	environmental samples	1	0	1	0	1	1	Freshwater
ERR206722	environmental samples	1	0	0	0	0	1	Freshwater
ERR206723	environmental samples	1	0	0	0	0	1	Freshwater
ERR206724	environmental samples	0	0	0	0	0	1	Freshwater
ERR206725	environmental samples	0	0	0	0	0	1	Freshwater
ERR206726	environmental samples	0	0	0	0	0	1	Freshwater
ERR206727	environmental samples	0	0	0	0	0	1	Freshwater
ERR206728	environmental samples	0	0	0	0	0	1	Freshwater
ERR206729	environmental samples	0	0	0	0	0	1	Freshwater
ERR206730	environmental samples	0	0	0	0	0	1	Freshwater
ERR206731	environmental samples	0	0	0	0	0	1	Freshwater
ERR206732	environmental samples	0	0	0	0	0	1	Freshwater
ERR206733	environmental samples	0	0	0	0	0	1	Freshwater
ERR206734	environmental samples	0	0	0	0	0	1	Freshwater
ERR206735	environmental samples	1	0	0	0	0	1	Freshwater
ERR206736	environmental samples	0	0	0	0	0	1	Freshwater
ERR206737	environmental samples	0	0	0	0	0	1	Freshwater
ERR206738	environmental samples	0	0	0	0	0	1	Freshwater
ERR206739	environmental samples	0	0	0	0	0	1	Freshwater
ERR206740	environmental samples	0	0	0	0	0	1	Freshwater
ERR206741	environmental samples	0	0	0	0	0	1	Freshwater
ERR206742	environmental samples	1	0	0	0	1	1	Freshwater
ERR206743	environmental samples	0	0	0	0	0	1	Freshwater
ERR206744	environmental samples	0	0	0	0	0	1	Freshwater
ERR206745	environmental samples	0	0	0	0	0	1	Freshwater
ERR206746	environmental samples	0	0	0	0	0	1	Freshwater
ERR206747	environmental samples	0	0	0	0	0	1	Freshwater
ERR206748	environmental samples	0	0	0	0	0	1	Freshwater
ERR206749	environmental samples	0	0	0	0	0	1	Freshwater
ERR206750	environmental samples	0	0	0	0	0	1	Freshwater
ERR206751	environmental samples	0	0	0	0	0	1	Freshwater
ERR206752	environmental samples	0	0	0	0	0	1	Freshwater
ERR206753	environmental samples	0	0	0	0	0	1	Freshwater
ERR206754	environmental samples	0	0	0	0	0	1	Freshwater
ERR206755	environmental samples	1	0	0	0	0	1	Freshwater
ERR206756	environmental samples	1	0	0	0	0	1	Freshwater
ERR206757	environmental samples	1	0	0	0	0	1	Freshwater
ERR206758	environmental samples	1	0	0	0	0	1	Freshwater
ERR206759	environmental samples	0	0	0	0	0	1	Freshwater
ERR206760	environmental samples	0	0	0	0	0	1	Freshwater
ERR206761	environmental samples	0	0	0	0	0	1	Freshwater
ERR206762	environmental samples	0	0	0	0	0	1	Freshwater
ERR206763	environmental samples	0	0	0	0	0	1	Freshwater
ERR206764	environmental samples	0	0	0	0	0	1	Freshwater
ERR206765	environmental samples	0	0	0	0	0	1	Freshwater
ERR239355	freshwater metagenome	0	0	0	0	0	1	Freshwater
ERR239356	freshwater metagenome	0	0	0	0	0	1	Freshwater
ERR239357	freshwater metagenome	0	0	0	0	0	1	Freshwater
ERR239358	freshwater metagenome	0	0	0	0	0	1	Freshwater
ERR239359	freshwater metagenome	0	0	0	0	0	1	Freshwater
ERR239360	freshwater metagenome	0	0	0	0	0	1	Freshwater
ERR239361	freshwater metagenome	0	0	0	0	0	1	Freshwater
ERR239362	freshwater metagenome	0	0	0	0	0	1	Freshwater
ERR239363	freshwater metagenome	0	0	0	0	0	1	Freshwater
ERR239364	freshwater metagenome	0	0	0	0	0	1	Freshwater
ERR239365	freshwater metagenome	0	0	0	0	0	1	Freshwater
ERR239366	freshwater metagenome	0	0	0	0	0	1	Freshwater
ERR239367	freshwater metagenome	0	0	0	0	0	1	Freshwater
ERR239368	freshwater metagenome	0	0	0	0	0	1	Freshwater
ERR239369	freshwater metagenome	0	0	0	0	0	1	Freshwater
ERR239370	freshwater metagenome	0	0	0	0	0	1	Freshwater
ERR239371	freshwater metagenome	0	0	0	0	0	1	Freshwater
ERR239372	freshwater metagenome	0	0	0	0	0	1	Freshwater
ERR239373	freshwater metagenome	0	0	0	0	0	1	Freshwater
ERR239374	freshwater metagenome	0	0	0	0	0	1	Freshwater
ERR239375	freshwater metagenome	0	0	0	0	0	1	Freshwater
ERR239376	freshwater metagenome	0	0	0	0	0	1	Freshwater
ERR239377	freshwater metagenome	0	0	0	0	0	1	Freshwater
ERR239378	freshwater metagenome	0	0	0	0	0	1	Freshwater
ERR239379	freshwater metagenome	0	0	0	0	0	1	Freshwater
ERR239380	freshwater metagenome	0	0	0	0	0	1	Freshwater
ERR239381	freshwater metagenome	0	0	0	0	0	1	Freshwater
ERR239382	freshwater metagenome	0	0	0	0	0	1	Freshwater
ERR239383	freshwater metagenome	0	0	0	0	0	1	Freshwater
ERR239384	freshwater metagenome	0	0	0	0	0	1	Freshwater
ERR239385	freshwater metagenome	0	0	0	0	0	1	Freshwater
ERR239386	freshwater metagenome	0	0	0	0	0	1	Freshwater
ERR239387	freshwater metagenome	0	0	0	0	0	1	Freshwater
ERR239388	freshwater metagenome	0	0	0	0	0	1	Freshwater
ERR239389	freshwater metagenome	0	0	0	0	0	1	Freshwater
ERR239390	freshwater metagenome	0	0	0	0	0	1	Freshwater
ERR239391	freshwater metagenome	0	0	0	0	0	1	Freshwater
ERR239392	freshwater metagenome	0	0	0	0	0	1	Freshwater
ERR239393	freshwater metagenome	0	0	0	0	0	1	Freshwater
ERR239394	freshwater metagenome	0	0	0	0	0	1	Freshwater
ERR239395	freshwater metagenome	0	0	0	0	0	1	Freshwater
ERR239396	freshwater metagenome	0	0	0	0	0	1	Freshwater
ERR239397	freshwater metagenome	0	0	0	0	0	1	Freshwater
ERR239398	freshwater metagenome	0	0	0	0	0	1	Freshwater
ERR239399	freshwater metagenome	0	0	0	0	0	1	Freshwater
ERR239401	freshwater metagenome	0	0	0	0	0	1	Freshwater
ERR239402	freshwater metagenome	0	0	0	0	0	1	Freshwater
ERR239403	freshwater metagenome	0	0	0	0	0	1	Freshwater
ERR239404	freshwater metagenome	0	0	0	0	0	1	Freshwater
ERR239405	freshwater metagenome	0	0	0	0	0	1	Freshwater
ERR239406	freshwater metagenome	0	0	0	0	0	1	Freshwater
ERR239407	freshwater metagenome	0	0	0	0	0	1	Freshwater
ERR239408	freshwater metagenome	0	0	0	0	0	1	Freshwater
ERR239409	freshwater metagenome	0	0	0	0	0	1	Freshwater
ERR239410	freshwater metagenome	0	0	0	0	0	1	Freshwater
ERR239411	freshwater metagenome	0	0	0	0	0	1	Freshwater
ERR239412	freshwater metagenome	0	0	0	0	0	1	Freshwater
ERR239413	freshwater metagenome	0	0	0	0	0	1	Freshwater
ERR239414	freshwater metagenome	0	0	0	0	0	1	Freshwater
ERR239415	freshwater metagenome	0	0	0	0	0	1	Freshwater
ERR239416	freshwater metagenome	0	0	0	0	0	1	Freshwater
ERR239417	freshwater metagenome	0	0	0	0	0	1	Freshwater
ERR239418	freshwater metagenome	0	0	0	0	0	1	Freshwater
ERR239419	freshwater metagenome	0	0	0	0	0	1	Freshwater
ERR239420	freshwater metagenome	0	0	0	0	0	1	Freshwater
ERR430919	metagenome sequence	0	0	0	0	0	1	Freshwater
ERR430920	metagenome sequence	0	0	0	0	0	1	Freshwater
ERR430921	metagenome sequence	0	0	0	0	0	1	Freshwater
ERR430922	metagenome sequence	0	0	0	0	0	1	Freshwater
ERR430923	metagenome sequence	0	0	0	0	0	1	Freshwater
ERR430924	metagenome sequence	0	0	0	0	0	1	Freshwater
ERR430925	metagenome sequence	0	0	0	0	0	1	Freshwater
ERR430926	metagenome sequence	0	0	0	0	0	1	Freshwater
ERR430927	metagenome sequence	1	0	1	0	1	1	Freshwater
ERR430928	metagenome sequence	0	0	0	0	0	1	Freshwater
ERR430929	metagenome sequence	1	0	0	0	0	1	Freshwater
ERR430930	metagenome sequence	0	0	0	0	0	1	Freshwater
ERR430931	metagenome sequence	0	0	0	0	0	1	Freshwater
ERR430932	metagenome sequence	0	0	0	0	0	1	Freshwater
ERR430933	metagenome sequence	0	0	0	0	0	1	Freshwater
ERR430934	metagenome sequence	0	0	0	0	0	1	Freshwater
ERR430935	metagenome sequence	0	0	0	0	0	1	Freshwater
ERR430936	metagenome sequence	0	0	0	0	0	1	Freshwater
ERR498077	aquatic metagenome	0	0	0	0	0	1	Freshwater
ERR498078	aquatic metagenome	0	0	0	0	0	1	Freshwater
ERR498079	aquatic metagenome	0	0	0	0	0	1	Freshwater
ERR498080	aquatic metagenome	0	0	0	0	0	1	Freshwater
ERR498081	aquatic metagenome	0	0	0	0	0	1	Freshwater
ERR498082	aquatic metagenome	0	0	0	0	0	1	Freshwater
ERR498083	aquatic metagenome	0	0	0	0	0	1	Freshwater
ERR498084	aquatic metagenome	0	0	0	0	0	1	Freshwater
ERR498085	aquatic metagenome	0	0	0	0	0	1	Freshwater
ERR498086	aquatic metagenome	0	0	0	0	0	1	Freshwater
ERR498087	aquatic metagenome	0	0	0	0	0	1	Freshwater
ERR498088	aquatic metagenome	0	0	0	0	0	1	Freshwater
ERR498090	aquatic metagenome	0	0	0	0	0	1	Freshwater
ERR498091	aquatic metagenome	0	0	0	0	0	1	Freshwater
ERR498092	aquatic metagenome	0	0	0	0	0	1	Freshwater
ERR498093	aquatic metagenome	0	0	0	0	0	1	Freshwater
ERR504688	metagenome	0	0	0	0	0	1	Freshwater
ERR570005	metagenome	0	0	0	0	0	1	Freshwater
ERR571282	uncultured bacterium	0	0	0	0	0	1	Freshwater
ERR571285	uncultured bacterium	0	0	0	0	0	1	Freshwater
ERR571289	uncultured bacterium	0	0	0	0	0	1	Freshwater
ERR571293	uncultured bacterium	0	0	0	0	0	1	Freshwater
ERR571296	uncultured bacterium	0	0	1	0	0	1	Freshwater
ERR571299	uncultured bacterium	0	0	0	0	0	1	Freshwater
ERR571303	uncultured bacterium	0	0	0	0	0	1	Freshwater
ERR571465	uncultured bacterium	0	0	0	0	0	1	Freshwater
ERR571466	uncultured bacterium	0	0	0	0	0	1	Freshwater
ERR571467	uncultured bacterium	0	0	0	0	0	1	Freshwater
ERR571468	uncultured bacterium	0	0	0	0	0	1	Freshwater
ERR571469	uncultured bacterium	0	0	0	0	0	1	Freshwater
ERR571470	uncultured bacterium	0	0	0	0	0	1	Freshwater
ERR571471	uncultured bacterium	0	0	0	0	0	1	Freshwater
ERR571472	uncultured bacterium	0	0	0	0	0	1	Freshwater
ERR571474	uncultured bacterium	0	0	0	0	0	1	Freshwater
ERR571475	uncultured bacterium	0	0	0	0	0	1	Freshwater
ERR571476	uncultured bacterium	0	0	0	0	0	1	Freshwater
ERR571477	uncultured bacterium	0	0	0	0	0	1	Freshwater
ERR571478	uncultured bacterium	0	0	0	0	0	1	Freshwater
ERR571479	uncultured bacterium	0	0	0	0	0	1	Freshwater
ERR653157	freshwater metagenome	1	0	0	0	0	1	Freshwater
ERR653158	freshwater metagenome	1	0	0	0	0	1	Freshwater
ERR653159	freshwater metagenome	0	0	0	0	0	1	Freshwater
ERR653160	freshwater metagenome	0	0	1	0	0	1	Freshwater
ERR653161	freshwater metagenome	1	0	1	0	0	1	Freshwater
ERR653162	freshwater metagenome	1	0	0	0	0	1	Freshwater
ERR653163	freshwater metagenome	1	0	0	0	0	1	Freshwater
ERR653164	freshwater metagenome	0	0	1	0	0	1	Freshwater
ERR653165	freshwater metagenome	0	0	0	0	0	1	Freshwater
ERR653166	freshwater metagenome	0	0	1	0	0	1	Freshwater
ERR653167	freshwater metagenome	0	0	0	0	0	1	Freshwater
ERR653168	freshwater metagenome	0	0	0	0	0	1	Freshwater
ERR653169	freshwater metagenome	0	0	0	0	0	1	Freshwater
ERR653170	freshwater metagenome	0	0	0	0	0	1	Freshwater
ERR653171	freshwater metagenome	0	0	0	0	0	1	Freshwater
ERR653172	freshwater metagenome	0	0	0	0	0	1	Freshwater
ERR653173	freshwater metagenome	0	0	0	0	0	1	Freshwater
ERR653174	freshwater metagenome	0	0	0	0	0	1	Freshwater
ERR653175	freshwater metagenome	0	0	0	0	0	1	Freshwater
ERR653177	freshwater metagenome	0	0	1	0	0	1	Freshwater
ERR653178	freshwater metagenome	0	0	0	0	0	1	Freshwater
ERR653179	freshwater metagenome	0	0	0	0	0	1	Freshwater
ERR653180	freshwater metagenome	0	0	0	0	0	1	Freshwater
ERR653181	freshwater metagenome	0	0	0	0	0	1	Freshwater
ERR653182	freshwater metagenome	0	0	0	0	0	1	Freshwater
ERR653183	freshwater metagenome	0	0	1	0	0	1	Freshwater
ERR653184	freshwater metagenome	0	0	0	0	0	1	Freshwater
ERR653185	freshwater metagenome	0	0	0	0	0	1	Freshwater
ERR653186	freshwater metagenome	0	0	0	0	0	1	Freshwater
ERR653187	freshwater metagenome	0	0	0	0	0	1	Freshwater
ERR653188	freshwater metagenome	0	0	0	0	0	1	Freshwater
ERR653189	freshwater metagenome	0	0	0	0	0	1	Freshwater
ERR653190	freshwater metagenome	0	0	0	0	0	1	Freshwater
ERR653191	freshwater metagenome	0	0	0	0	0	1	Freshwater
ERR653192	freshwater metagenome	0	0	0	0	0	1	Freshwater
ERR653193	freshwater metagenome	0	0	0	0	0	1	Freshwater
ERR653194	freshwater metagenome	0	0	0	0	0	1	Freshwater
ERR653195	freshwater metagenome	0	0	0	0	0	1	Freshwater
ERR653196	freshwater metagenome	0	0	0	0	0	1	Freshwater
ERR653197	freshwater metagenome	0	0	0	0	0	1	Freshwater
ERR653198	freshwater metagenome	0	0	0	0	0	1	Freshwater
ERR653199	freshwater metagenome	0	0	0	0	0	1	Freshwater
ERR653200	freshwater metagenome	1	0	0	0	0	1	Freshwater
ERR653201	freshwater metagenome	0	0	1	0	0	1	Freshwater
ERR653202	freshwater metagenome	0	0	0	0	0	1	Freshwater
ERR653203	freshwater metagenome	1	0	0	0	0	1	Freshwater
ERR653204	freshwater metagenome	1	0	1	0	0	1	Freshwater
ERR673647	metagenomes	0	0	0	0	0	1	Freshwater
ERR673648	metagenomes	0	0	0	0	0	1	Freshwater
ERR673649	metagenomes	0	0	0	0	0	1	Freshwater
ERR673650	metagenomes	1	0	0	0	0	1	Freshwater
ERR673651	metagenomes	0	0	0	0	0	1	Freshwater
ERR673652	metagenomes	0	0	0	0	0	1	Freshwater
ERR699076	freshwater metagenome	0	0	0	0	0	1	Freshwater
ERR699077	freshwater metagenome	0	0	0	0	0	1	Freshwater
ERR699078	freshwater metagenome	0	0	0	0	0	1	Freshwater
ERR699079	freshwater metagenome	0	0	0	0	0	1	Freshwater
ERR699080	freshwater metagenome	0	0	0	0	0	1	Freshwater
ERR699081	freshwater metagenome	0	0	0	0	0	1	Freshwater
ERR699082	freshwater metagenome	0	0	0	0	0	1	Freshwater
ERR699083	freshwater metagenome	0	0	0	0	0	1	Freshwater
ERR699084	freshwater metagenome	0	0	0	0	0	1	Freshwater
ERR699085	freshwater metagenome	0	0	0	0	0	1	Freshwater
ERR699086	freshwater metagenome	0	0	0	0	0	1	Freshwater
ERR699087	freshwater metagenome	0	0	0	0	0	1	Freshwater
ERR699088	freshwater metagenome	0	0	0	0	0	1	Freshwater
ERR699089	freshwater metagenome	0	0	0	0	0	1	Freshwater
ERR904471	metagenome	1	0	0	0	0	1	Freshwater
ERR904472	metagenome	1	0	0	0	1	1	Freshwater
ERR904473	metagenome	0	0	0	0	0	1	Freshwater
ERR904474	metagenome	1	0	0	0	1	1	Freshwater
ERR904475	metagenome	0	0	0	0	0	1	Freshwater
ERR904476	metagenome	1	0	0	0	0	1	Freshwater
ERR904477	metagenome	0	0	0	0	0	1	Freshwater
ERR904478	metagenome	0	0	0	0	0	1	Freshwater
ERR904479	metagenome	0	0	0	0	0	1	Freshwater
ERR904480	metagenome	1	0	0	0	1	1	Freshwater
ERR904481	metagenome	1	0	0	0	1	1	Freshwater
SRR1005844	aquatic metagenome	0	0	0	0	0	1	Freshwater
SRR1005845	aquatic metagenome	0	0	0	0	0	1	Freshwater
SRR1005846	aquatic metagenome	0	0	0	0	0	1	Freshwater
SRR1005847	aquatic metagenome	0	0	0	0	0	1	Freshwater
SRR1014068	aquatic metagenome	0	0	0	0	0	1	Freshwater
SRR1014069	aquatic metagenome	0	0	0	0	0	1	Freshwater
SRR1014070	aquatic metagenome	0	0	0	0	0	1	Freshwater
SRR1014071	aquatic metagenome	0	0	0	0	0	1	Freshwater
SRR1014072	aquatic metagenome	1	0	0	0	0	1	Freshwater
SRR1014073	aquatic metagenome	1	0	0	0	0	1	Freshwater
SRR1014074	aquatic metagenome	0	0	0	0	0	1	Freshwater
SRR1014075	aquatic metagenome	0	0	0	0	0	1	Freshwater
SRR1014076	aquatic metagenome	0	0	0	0	0	1	Freshwater
SRR1014077	aquatic metagenome	0	0	0	0	0	1	Freshwater
SRR1014078	aquatic metagenome	1	0	0	0	0	1	Freshwater
SRR1014079	aquatic metagenome	1	0	0	0	0	1	Freshwater
SRR1014080	aquatic metagenome	1	0	0	0	0	1	Freshwater
SRR1014081	aquatic metagenome	1	0	0	0	0	1	Freshwater
SRR1014082	aquatic metagenome	0	0	0	0	0	1	Freshwater
SRR1014083	aquatic metagenome	1	0	1	0	0	1	Freshwater
SRR1046802	freshwater metagenome	0	0	0	0	0	1	Freshwater
SRR1048371	freshwater metagenome	0	0	0	0	0	1	Freshwater
SRR1048374	freshwater metagenome	0	0	0	0	0	1	Freshwater
SRR1048386	freshwater metagenome	0	0	0	0	0	1	Freshwater
SRR1048389	freshwater metagenome	1	0	0	0	0	1	Freshwater
SRR1048392	freshwater metagenome	0	0	0	0	0	1	Freshwater
SRR1048404	freshwater metagenome	0	0	0	0	0	1	Freshwater
SRR1048410	freshwater metagenome	0	0	0	0	0	1	Freshwater
SRR1050526	freshwater metagenome	0	0	0	0	0	1	Freshwater
SRR1050619	freshwater metagenome	1	0	0	0	0	1	Freshwater
SRR1050620	freshwater metagenome	1	0	0	0	0	1	Freshwater
SRR1050621	freshwater metagenome	1	0	0	0	0	1	Freshwater
SRR1050622	freshwater metagenome	1	0	0	0	0	1	Freshwater
SRR1050623	freshwater metagenome	0	0	0	0	0	1	Freshwater
SRR1050624	freshwater metagenome	1	0	0	0	0	1	Freshwater
SRR1056583	freshwater metagenome	0	0	0	0	0	1	Freshwater
SRR1056585	freshwater metagenome	1	0	0	0	0	1	Freshwater
SRR1056586	freshwater metagenome	0	0	0	0	0	1	Freshwater
SRR1056587	freshwater metagenome	1	0	0	0	0	1	Freshwater
SRR1056588	freshwater metagenome	0	0	0	0	0	1	Freshwater
SRR1056589	freshwater metagenome	0	0	0	0	0	1	Freshwater
SRR1056590	freshwater metagenome	0	0	0	0	0	1	Freshwater
SRR1056591	freshwater metagenome	1	0	0	0	0	1	Freshwater
SRR1056593	freshwater metagenome	1	0	0	0	0	1	Freshwater
SRR1056594	freshwater metagenome	0	0	0	0	0	1	Freshwater
SRR1056595	freshwater metagenome	1	0	0	0	0	1	Freshwater
SRR1056596	freshwater metagenome	1	0	0	0	0	1	Freshwater
SRR1056597	freshwater metagenome	1	0	0	0	0	1	Freshwater
SRR1056598	freshwater metagenome	1	0	0	0	0	1	Freshwater
SRR1056599	freshwater metagenome	1	0	0	0	0	1	Freshwater
SRR1056600	freshwater metagenome	0	0	0	0	0	1	Freshwater
SRR1056601	freshwater metagenome	1	0	0	0	0	1	Freshwater
SRR1057058	freshwater metagenome	0	0	0	0	0	1	Freshwater
SRR1057709	freshwater metagenome	0	0	0	0	0	1	Freshwater
SRR1057710	freshwater metagenome	0	0	0	0	0	1	Freshwater
SRR1057711	freshwater metagenome	0	0	0	0	0	1	Freshwater
SRR1057712	freshwater metagenome	0	0	0	0	0	1	Freshwater
SRR1057713	freshwater metagenome	0	0	0	0	0	1	Freshwater
SRR1057714	freshwater metagenome	0	0	0	0	0	1	Freshwater
SRR1057756	freshwater metagenome	0	0	1	0	0	1	Freshwater
SRR1057757	freshwater metagenome	0	0	1	0	0	1	Freshwater
SRR1057758	freshwater metagenome	0	0	1	0	0	1	Freshwater
SRR1057759	freshwater metagenome	0	0	1	0	1	1	Freshwater
SRR1057760	freshwater metagenome	0	0	1	0	0	1	Freshwater
SRR1057761	freshwater metagenome	0	0	1	0	0	1	Freshwater
SRR1057762	freshwater metagenome	0	0	0	0	0	1	Freshwater
SRR1057763	freshwater metagenome	0	0	0	0	0	1	Freshwater
SRR1057764	freshwater metagenome	0	0	0	0	0	1	Freshwater
SRR1057765	freshwater metagenome	0	0	0	0	0	1	Freshwater
SRR1057766	freshwater metagenome	0	0	0	0	0	1	Freshwater
SRR1057767	freshwater metagenome	0	0	0	0	0	1	Freshwater
SRR1057768	freshwater metagenome	0	0	0	0	0	1	Freshwater
SRR1057769	freshwater metagenome	0	0	0	0	0	1	Freshwater
SRR1057770	freshwater metagenome	0	0	0	0	0	1	Freshwater
SRR1057771	freshwater metagenome	0	0	0	0	0	1	Freshwater
SRR1057772	freshwater metagenome	0	0	0	0	0	1	Freshwater
SRR1057773	freshwater metagenome	0	0	0	0	0	1	Freshwater
SRR1057774	freshwater metagenome	0	0	1	0	0	1	Freshwater
SRR1057775	freshwater metagenome	0	0	0	0	0	1	Freshwater
SRR1057776	freshwater metagenome	0	0	0	0	0	1	Freshwater
SRR1057777	freshwater metagenome	0	0	0	0	1	1	Freshwater
SRR1057779	freshwater metagenome	0	0	1	0	0	1	Freshwater
SRR1057780	freshwater metagenome	0	0	0	0	0	1	Freshwater
SRR1057781	freshwater metagenome	0	0	0	0	0	1	Freshwater
SRR1057783	freshwater metagenome	0	0	0	0	0	1	Freshwater
SRR1057784	freshwater metagenome	0	0	0	0	0	1	Freshwater
SRR1057785	freshwater metagenome	0	0	0	0	0	1	Freshwater
SRR1057786	freshwater metagenome	0	0	0	0	0	1	Freshwater
SRR1057787	freshwater metagenome	0	0	0	0	0	1	Freshwater
SRR1057788	freshwater metagenome	0	0	0	0	0	1	Freshwater
SRR1057789	freshwater metagenome	0	0	0	0	0	1	Freshwater
SRR1057790	freshwater metagenome	0	0	1	0	0	1	Freshwater
SRR1057792	freshwater metagenome	0	0	0	0	0	1	Freshwater
SRR1057794	freshwater metagenome	0	0	0	0	0	1	Freshwater
SRR1057795	freshwater metagenome	0	0	0	0	0	1	Freshwater
SRR1057798	freshwater metagenome	0	0	0	0	0	1	Freshwater
SRR1057799	freshwater metagenome	0	0	0	0	0	1	Freshwater
SRR1057800	freshwater metagenome	0	0	0	0	0	1	Freshwater
SRR1057801	freshwater metagenome	0	0	0	0	0	1	Freshwater
SRR1057802	freshwater metagenome	0	0	0	0	0	1	Freshwater
SRR1057803	freshwater metagenome	0	0	0	0	0	1	Freshwater
SRR1057804	freshwater metagenome	0	0	1	0	0	1	Freshwater
SRR1057805	freshwater metagenome	0	0	0	0	0	1	Freshwater
SRR1057806	freshwater metagenome	0	0	0	0	0	1	Freshwater
SRR1057807	freshwater metagenome	0	0	0	0	0	1	Freshwater
SRR1057808	freshwater metagenome	0	0	0	0	0	1	Freshwater
SRR1057809	freshwater metagenome	0	0	0	0	0	1	Freshwater
SRR1057810	freshwater metagenome	0	0	1	0	0	1	Freshwater
SRR1057811	freshwater metagenome	0	0	1	0	0	1	Freshwater
SRR1057812	freshwater metagenome	0	0	0	0	0	1	Freshwater
SRR1057813	freshwater metagenome	0	0	0	0	0	1	Freshwater
SRR1057814	freshwater metagenome	0	0	0	0	0	1	Freshwater
SRR1057815	freshwater metagenome	0	0	0	0	0	1	Freshwater
SRR1057816	freshwater metagenome	0	0	0	0	0	1	Freshwater
SRR1057817	freshwater metagenome	0	0	0	0	0	1	Freshwater
SRR1057818	freshwater metagenome	0	0	0	0	0	1	Freshwater
SRR1057819	freshwater metagenome	0	0	0	0	0	1	Freshwater
SRR1057820	freshwater metagenome	0	0	0	0	0	1	Freshwater
SRR1057821	freshwater metagenome	1	0	0	0	0	1	Freshwater
SRR1057822	freshwater metagenome	1	0	0	0	0	1	Freshwater
SRR1057823	freshwater metagenome	1	0	0	0	0	1	Freshwater
SRR1057824	freshwater metagenome	1	0	0	0	0	1	Freshwater
SRR1057825	freshwater metagenome	1	0	0	0	0	1	Freshwater
SRR1057826	freshwater metagenome	1	0	0	0	0	1	Freshwater
SRR1057827	freshwater metagenome	0	0	0	0	0	1	Freshwater
SRR1057828	freshwater metagenome	0	0	0	0	0	1	Freshwater
SRR1057829	freshwater metagenome	0	0	1	0	0	1	Freshwater
SRR1057830	freshwater metagenome	0	0	0	0	0	1	Freshwater
SRR1057831	freshwater metagenome	0	0	0	0	0	1	Freshwater
SRR1057832	freshwater metagenome	0	0	1	0	0	1	Freshwater
SRR1057833	freshwater metagenome	0	0	0	0	0	1	Freshwater
SRR1057834	freshwater metagenome	0	0	1	0	0	1	Freshwater
SRR1057835	freshwater metagenome	0	0	0	0	0	1	Freshwater
SRR1057836	freshwater metagenome	0	0	0	0	0	1	Freshwater
SRR1057837	freshwater metagenome	0	0	0	0	0	1	Freshwater
SRR1057838	freshwater metagenome	0	0	1	0	0	1	Freshwater
SRR1057839	freshwater metagenome	1	0	0	0	0	1	Freshwater
SRR1057840	freshwater metagenome	1	0	1	0	0	1	Freshwater
SRR1057841	freshwater metagenome	0	0	0	0	0	1	Freshwater
SRR1057842	freshwater metagenome	0	0	0	0	0	1	Freshwater
SRR1057843	freshwater metagenome	0	0	1	0	0	1	Freshwater
SRR1057844	freshwater metagenome	0	0	0	0	0	1	Freshwater
SRR1057845	freshwater metagenome	0	0	0	0	0	1	Freshwater
SRR1057846	freshwater metagenome	0	0	0	0	0	1	Freshwater
SRR1057847	freshwater metagenome	0	0	1	0	0	1	Freshwater
SRR1057848	freshwater metagenome	0	0	1	0	0	1	Freshwater
SRR1057849	freshwater metagenome	0	0	0	0	0	1	Freshwater
SRR1057850	freshwater metagenome	0	0	1	0	0	1	Freshwater
SRR1057851	freshwater metagenome	0	0	0	0	0	1	Freshwater
SRR1057852	freshwater metagenome	0	0	0	0	0	1	Freshwater
SRR1057853	freshwater metagenome	1	0	0	0	0	1	Freshwater
SRR1057854	freshwater metagenome	0	0	0	0	0	1	Freshwater
SRR1057855	freshwater metagenome	0	0	0	0	0	1	Freshwater
SRR1057856	freshwater metagenome	0	0	0	0	0	1	Freshwater
SRR1057857	freshwater metagenome	0	0	0	0	0	1	Freshwater
SRR1057858	freshwater metagenome	0	0	0	0	0	1	Freshwater
SRR1057859	freshwater metagenome	0	0	0	0	0	1	Freshwater
SRR1057860	freshwater metagenome	0	0	0	0	0	1	Freshwater
SRR1057861	freshwater metagenome	0	0	0	0	0	1	Freshwater
SRR1057862	freshwater metagenome	0	0	0	0	0	1	Freshwater
SRR1057863	freshwater metagenome	0	0	0	0	0	1	Freshwater
SRR1057864	freshwater metagenome	0	0	0	0	0	1	Freshwater
SRR1057865	freshwater metagenome	0	0	0	0	0	1	Freshwater
SRR1057866	freshwater metagenome	0	0	0	0	0	1	Freshwater
SRR1057867	freshwater metagenome	0	0	0	0	0	1	Freshwater
SRR1057868	freshwater metagenome	1	0	0	0	0	1	Freshwater
SRR1057869	freshwater metagenome	0	0	0	0	0	1	Freshwater
SRR1057870	freshwater metagenome	0	0	0	0	0	1	Freshwater
SRR1057871	freshwater metagenome	0	0	0	0	0	1	Freshwater
SRR1057872	freshwater metagenome	0	0	0	0	0	1	Freshwater
SRR1057873	freshwater metagenome	0	0	0	0	0	1	Freshwater
SRR1057874	freshwater metagenome	0	0	0	0	0	1	Freshwater
SRR1057875	freshwater metagenome	0	0	0	0	0	1	Freshwater
SRR1057876	freshwater metagenome	0	0	0	0	0	1	Freshwater
SRR1057877	freshwater metagenome	0	0	0	0	0	1	Freshwater
SRR1057878	freshwater metagenome	0	0	0	0	0	1	Freshwater
SRR1057879	freshwater metagenome	0	0	0	0	0	1	Freshwater
SRR1057880	freshwater metagenome	0	0	0	0	0	1	Freshwater
SRR1057881	freshwater metagenome	0	0	0	0	0	1	Freshwater
SRR1057882	freshwater metagenome	0	0	0	0	0	1	Freshwater
SRR1057883	freshwater metagenome	0	0	0	0	0	1	Freshwater
SRR1057884	freshwater metagenome	0	0	0	0	0	1	Freshwater
SRR1057885	freshwater metagenome	0	0	0	0	0	1	Freshwater
SRR1057886	freshwater metagenome	0	0	0	0	0	1	Freshwater
SRR1057887	freshwater metagenome	0	0	0	0	0	1	Freshwater
SRR1057888	freshwater metagenome	0	0	0	0	0	1	Freshwater
SRR1057889	freshwater metagenome	0	0	0	0	0	1	Freshwater
SRR1057890	freshwater metagenome	0	0	1	0	0	1	Freshwater
SRR1057891	freshwater metagenome	0	0	0	0	0	1	Freshwater
SRR1057892	freshwater metagenome	0	0	0	0	0	1	Freshwater
SRR1057893	freshwater metagenome	0	0	0	0	0	1	Freshwater
SRR1057894	freshwater metagenome	0	0	0	0	0	1	Freshwater
SRR1057895	freshwater metagenome	0	0	0	0	0	1	Freshwater
SRR1057896	freshwater metagenome	0	0	0	0	0	1	Freshwater
SRR1057897	freshwater metagenome	0	0	0	0	0	1	Freshwater
SRR1057898	freshwater metagenome	0	0	0	0	0	1	Freshwater
SRR1057899	freshwater metagenome	0	0	0	0	0	1	Freshwater
SRR1057900	freshwater metagenome	0	0	0	0	0	1	Freshwater
SRR1057901	freshwater metagenome	0	0	0	0	0	1	Freshwater
SRR1057902	freshwater metagenome	0	0	0	0	0	1	Freshwater
SRR1057904	freshwater metagenome	0	0	0	0	0	1	Freshwater
SRR1057905	freshwater metagenome	0	0	0	0	0	1	Freshwater
SRR1057906	freshwater metagenome	0	0	1	0	1	1	Freshwater
SRR1057907	freshwater metagenome	0	0	0	0	0	1	Freshwater
SRR1057908	freshwater metagenome	0	0	0	0	0	1	Freshwater
SRR1057909	freshwater metagenome	0	0	0	0	0	1	Freshwater
SRR1057910	freshwater metagenome	0	0	0	0	0	1	Freshwater
SRR1057911	freshwater metagenome	0	0	0	0	0	1	Freshwater
SRR1057912	freshwater metagenome	0	0	0	0	0	1	Freshwater
SRR1057913	freshwater metagenome	0	0	1	0	0	1	Freshwater
SRR1057915	freshwater metagenome	1	0	0	0	0	1	Freshwater
SRR1057916	freshwater metagenome	0	0	0	0	0	1	Freshwater
SRR1057917	freshwater metagenome	0	0	0	0	0	1	Freshwater
SRR1057918	freshwater metagenome	0	0	0	0	0	1	Freshwater
SRR1057919	freshwater metagenome	0	0	0	0	0	1	Freshwater
SRR1057920	freshwater metagenome	0	0	0	0	0	1	Freshwater
SRR1057921	freshwater metagenome	0	0	0	0	0	1	Freshwater
SRR1057922	freshwater metagenome	0	0	0	0	0	1	Freshwater
SRR1057923	freshwater metagenome	0	0	0	0	0	1	Freshwater
SRR1057924	freshwater metagenome	0	0	0	0	0	1	Freshwater
SRR1057933	freshwater metagenome	0	0	0	0	0	1	Freshwater
SRR1057934	freshwater metagenome	0	0	0	0	0	1	Freshwater
SRR1057935	freshwater metagenome	0	0	0	0	0	1	Freshwater
SRR1063405	freshwater metagenome	1	0	0	1	1	1	Freshwater
SRR1150767	aquatic metagenome	0	0	0	0	0	1	Freshwater
SRR1168440	freshwater metagenome	0	0	0	0	0	1	Freshwater
SRR1168441	freshwater metagenome	0	0	0	0	0	1	Freshwater
SRR1168443	freshwater metagenome	0	0	0	0	0	1	Freshwater
SRR1171114	freshwater metagenome	0	0	0	0	0	1	Freshwater
SRR1173114	aquatic metagenome	0	0	0	0	0	1	Freshwater
SRR1173203	aquatic metagenome	0	0	0	0	0	1	Freshwater
SRR1173224	aquatic metagenome	0	0	0	0	0	1	Freshwater
SRR1173227	aquatic metagenome	0	0	1	0	0	1	Freshwater
SRR1173234	aquatic metagenome	0	0	1	0	0	1	Freshwater
SRR1173237	aquatic metagenome	0	0	1	0	0	1	Freshwater
SRR1173241	aquatic metagenome	0	0	0	0	0	1	Freshwater
SRR1173255	aquatic metagenome	1	0	0	0	0	1	Freshwater
SRR1173274	aquatic metagenome	0	0	0	0	0	1	Freshwater
SRR1173536	aquatic metagenome	0	0	1	0	0	1	Freshwater
SRR1173616	aquatic metagenome	0	0	0	0	0	1	Freshwater
SRR1173646	aquatic metagenome	1	0	1	0	0	1	Freshwater
SRR1173662	aquatic metagenome	0	0	0	0	0	1	Freshwater
SRR1173663	aquatic metagenome	0	0	0	0	0	1	Freshwater
SRR1174488	freshwater metagenome	1	0	0	0	0	1	Freshwater
SRR1174489	freshwater metagenome	1	0	0	0	0	1	Freshwater
SRR1174490	freshwater metagenome	1	0	0	0	0	1	Freshwater
SRR1174491	freshwater metagenome	1	0	1	0	0	1	Freshwater
SRR1174492	freshwater metagenome	1	0	1	0	0	1	Freshwater
SRR1174493	freshwater metagenome	1	0	0	0	0	1	Freshwater
SRR1174494	freshwater metagenome	1	0	0	0	0	1	Freshwater
SRR1174495	freshwater metagenome	0	0	0	0	0	1	Freshwater
SRR1174496	freshwater metagenome	1	0	0	0	0	1	Freshwater
SRR1174497	freshwater metagenome	1	0	1	0	0	1	Freshwater
SRR1174498	freshwater metagenome	0	0	0	0	0	1	Freshwater
SRR1174499	freshwater metagenome	1	0	1	0	0	1	Freshwater
SRR1174500	freshwater metagenome	0	0	0	0	0	1	Freshwater
SRR1174501	freshwater metagenome	0	0	1	0	0	1	Freshwater
SRR1174502	freshwater metagenome	0	0	0	0	0	1	Freshwater
SRR1174503	freshwater metagenome	1	0	0	0	0	1	Freshwater
SRR1174504	freshwater metagenome	0	0	0	0	0	1	Freshwater
SRR1174505	freshwater metagenome	0	0	0	0	0	1	Freshwater
SRR1174506	freshwater metagenome	1	0	0	0	0	1	Freshwater
SRR1174507	freshwater metagenome	1	0	0	0	0	1	Freshwater
SRR1174508	freshwater metagenome	1	0	0	0	0	1	Freshwater
SRR1174509	freshwater metagenome	1	0	0	0	0	1	Freshwater
SRR1174510	freshwater metagenome	1	0	0	0	0	1	Freshwater
SRR1174511	freshwater metagenome	0	0	0	0	0	1	Freshwater
SRR1174512	freshwater metagenome	1	0	0	0	0	1	Freshwater
SRR1174513	freshwater metagenome	0	0	0	0	0	1	Freshwater
SRR1174514	freshwater metagenome	1	0	0	0	0	1	Freshwater
SRR1174515	freshwater metagenome	1	0	1	0	0	1	Freshwater
SRR1174516	freshwater metagenome	1	0	0	0	0	1	Freshwater
SRR1174517	freshwater metagenome	0	0	0	0	0	1	Freshwater
SRR1174518	freshwater metagenome	1	0	0	0	0	1	Freshwater
SRR1174519	freshwater metagenome	1	0	1	0	0	1	Freshwater
SRR1174520	freshwater metagenome	1	0	0	0	0	1	Freshwater
SRR1174521	freshwater metagenome	1	0	0	0	0	1	Freshwater
SRR1174522	freshwater metagenome	0	0	0	0	0	1	Freshwater
SRR1174523	freshwater metagenome	1	0	0	0	0	1	Freshwater
SRR1174524	freshwater metagenome	0	0	0	0	0	1	Freshwater
SRR1174525	freshwater metagenome	0	0	1	0	0	1	Freshwater
SRR1174526	freshwater metagenome	1	0	0	0	0	1	Freshwater
SRR1174527	freshwater metagenome	0	0	1	0	0	1	Freshwater
SRR1174528	freshwater metagenome	1	0	0	0	0	1	Freshwater
SRR1174529	freshwater metagenome	0	0	1	0	0	1	Freshwater
SRR1174530	freshwater metagenome	1	0	0	0	0	1	Freshwater
SRR1174531	freshwater metagenome	0	0	1	0	0	1	Freshwater
SRR1174532	freshwater metagenome	1	0	0	0	0	1	Freshwater
SRR1174533	freshwater metagenome	1	0	0	0	0	1	Freshwater
SRR1174534	freshwater metagenome	0	0	1	0	0	1	Freshwater
SRR1174535	freshwater metagenome	1	0	0	0	0	1	Freshwater
SRR1174536	freshwater metagenome	1	0	0	0	0	1	Freshwater
SRR1174537	freshwater metagenome	0	0	1	0	1	1	Freshwater
SRR1174538	freshwater metagenome	0	0	0	0	0	1	Freshwater
SRR1177666	freshwater metagenome	0	0	0	0	0	1	Freshwater
SRR1217747	groundwater metagenome	0	0	0	0	0	1	Freshwater
SRR1217748	groundwater metagenome	0	0	0	0	0	1	Freshwater
SRR1238410	freshwater metagenome	0	0	1	0	0	1	Freshwater
SRR1238411	freshwater metagenome	0	0	0	0	0	1	Freshwater
SRR1238412	freshwater metagenome	0	0	0	0	0	1	Freshwater
SRR1262530	freshwater metagenome	0	0	0	0	0	1	Freshwater
SRR1263029	aquatic metagenome	0	0	0	0	0	1	Freshwater
SRR1263030	aquatic metagenome	1	0	0	0	0	1	Freshwater
SRR1263031	aquatic metagenome	0	0	0	0	0	1	Freshwater
SRR1263032	aquatic metagenome	0	0	0	0	0	1	Freshwater
SRR1265730	freshwater metagenome	0	0	0	0	0	1	Freshwater
SRR1265731	freshwater metagenome	0	0	0	0	0	1	Freshwater
SRR1265732	freshwater metagenome	0	0	0	0	0	1	Freshwater
SRR1283958	groundwater metagenome	0	0	0	0	0	1	Freshwater
SRR1283959	groundwater metagenome	0	0	0	0	0	1	Freshwater
SRR1283960	groundwater metagenome	0	0	0	0	0	1	Freshwater
SRR1283961	groundwater metagenome	0	0	0	0	0	1	Freshwater
SRR1283962	groundwater metagenome	0	0	0	0	0	1	Freshwater
SRR1283963	groundwater metagenome	0	0	0	0	0	1	Freshwater
SRR1283965	groundwater metagenome	0	0	0	0	0	1	Freshwater
SRR1291087	freshwater metagenome	0	0	0	0	0	1	Freshwater
SRR1291088	freshwater metagenome	0	0	0	0	0	1	Freshwater
SRR1291090	freshwater metagenome	0	0	0	0	0	1	Freshwater
SRR1291091	freshwater metagenome	0	0	0	0	0	1	Freshwater
SRR1291092	freshwater metagenome	0	0	0	0	0	1	Freshwater
SRR1291093	freshwater metagenome	0	0	0	0	0	1	Freshwater
SRR1291094	freshwater metagenome	0	0	0	0	0	1	Freshwater
SRR1291095	freshwater metagenome	0	0	0	0	0	1	Freshwater
SRR1291096	freshwater metagenome	0	0	0	0	0	1	Freshwater
SRR1291097	freshwater metagenome	0	0	0	0	0	1	Freshwater
SRR1292590	freshwater metagenome	0	0	0	0	0	1	Freshwater
SRR1292607	freshwater metagenome	0	0	0	0	0	1	Freshwater
SRR1292694	freshwater metagenome	0	0	0	0	0	1	Freshwater
SRR1292914	freshwater metagenome	0	0	0	0	0	1	Freshwater
SRR1292935	freshwater metagenome	0	0	0	0	0	1	Freshwater
SRR1293186	freshwater metagenome	0	0	0	0	0	1	Freshwater
SRR1293187	freshwater metagenome	0	0	0	0	0	1	Freshwater
SRR1293210	freshwater metagenome	0	0	0	0	0	1	Freshwater
SRR1293211	freshwater metagenome	0	0	0	0	0	1	Freshwater
SRR1293212	freshwater metagenome	0	0	0	0	0	1	Freshwater
SRR1293213	freshwater metagenome	0	0	0	0	0	1	Freshwater
SRR1293214	freshwater metagenome	0	0	0	0	0	1	Freshwater
SRR1293215	freshwater metagenome	0	0	0	0	0	1	Freshwater
SRR1293216	freshwater metagenome	0	0	0	0	0	1	Freshwater
SRR1293217	freshwater metagenome	0	0	1	0	1	1	Freshwater
SRR1296545	freshwater metagenome	0	0	1	0	0	1	Freshwater
SRR1421525	freshwater metagenome	1	0	0	0	0	1	Freshwater
SRR1421526	freshwater metagenome	0	0	1	0	1	1	Freshwater
SRR1421527	freshwater metagenome	1	0	1	0	0	1	Freshwater
SRR1421528	freshwater metagenome	0	0	0	0	0	1	Freshwater
SRR1421529	freshwater metagenome	0	0	0	0	0	1	Freshwater
SRR1421530	freshwater metagenome	0	0	0	0	0	1	Freshwater
SRR1421531	freshwater metagenome	0	0	0	0	0	1	Freshwater
SRR1421532	freshwater metagenome	1	0	0	0	0	1	Freshwater
SRR1421533	freshwater metagenome	0	0	0	0	0	1	Freshwater
SRR1421534	freshwater metagenome	0	0	1	0	0	1	Freshwater
SRR1421535	freshwater metagenome	1	0	0	0	0	1	Freshwater
SRR1421536	freshwater metagenome	0	0	0	0	0	1	Freshwater
SRR1421537	freshwater metagenome	0	0	1	0	0	1	Freshwater
SRR1421538	freshwater metagenome	0	0	0	0	0	1	Freshwater
SRR1421539	freshwater metagenome	0	0	0	0	0	1	Freshwater
SRR1421540	freshwater metagenome	1	0	1	0	0	1	Freshwater
SRR1421541	freshwater metagenome	0	0	1	0	0	1	Freshwater
SRR1421542	freshwater metagenome	0	0	0	0	0	1	Freshwater
SRR1421543	freshwater metagenome	0	0	0	0	0	1	Freshwater
SRR1421544	freshwater metagenome	0	0	0	0	0	1	Freshwater
SRR1421545	freshwater metagenome	0	0	0	0	0	1	Freshwater
SRR1421546	freshwater metagenome	0	0	0	0	0	1	Freshwater
SRR1421547	freshwater metagenome	0	0	0	0	0	1	Freshwater
SRR1421548	freshwater metagenome	0	0	1	0	0	1	Freshwater
SRR1421549	freshwater metagenome	0	0	0	0	0	1	Freshwater
SRR1421550	freshwater metagenome	0	0	1	0	0	1	Freshwater
SRR1421551	freshwater metagenome	0	0	1	0	0	1	Freshwater
SRR1421552	freshwater metagenome	0	0	0	0	0	1	Freshwater
SRR1421553	freshwater metagenome	0	0	0	0	0	1	Freshwater
SRR1421554	freshwater metagenome	0	0	0	0	0	1	Freshwater
SRR1421555	freshwater metagenome	0	0	0	0	0	1	Freshwater
SRR1421556	freshwater metagenome	0	0	0	0	0	1	Freshwater
SRR1421557	freshwater metagenome	0	0	1	0	0	1	Freshwater
SRR1421558	freshwater metagenome	0	0	1	0	0	1	Freshwater
SRR1421559	freshwater metagenome	0	0	0	0	0	1	Freshwater
SRR1421560	freshwater metagenome	0	0	0	0	0	1	Freshwater
SRR1421561	freshwater metagenome	0	0	0	0	0	1	Freshwater
SRR1421562	freshwater metagenome	0	0	1	0	0	1	Freshwater
SRR1421563	freshwater metagenome	0	0	0	0	0	1	Freshwater
SRR1421564	freshwater metagenome	1	0	1	0	0	1	Freshwater
SRR1421565	freshwater metagenome	0	0	1	0	0	1	Freshwater
SRR1421566	freshwater metagenome	0	0	1	0	0	1	Freshwater
SRR1421567	freshwater metagenome	0	0	0	0	0	1	Freshwater
SRR1421568	freshwater metagenome	0	0	0	0	0	1	Freshwater
SRR1421569	freshwater metagenome	0	0	1	0	0	1	Freshwater
SRR1421570	freshwater metagenome	0	0	0	0	0	1	Freshwater
SRR1421571	freshwater metagenome	0	0	0	0	0	1	Freshwater
SRR1421572	freshwater metagenome	0	0	0	0	0	1	Freshwater
SRR1421573	freshwater metagenome	1	0	1	0	0	1	Freshwater
SRR1421574	freshwater metagenome	1	0	0	0	0	1	Freshwater
SRR1421575	freshwater metagenome	0	0	0	0	0	1	Freshwater
SRR1421576	freshwater metagenome	0	0	0	0	0	1	Freshwater
SRR1421577	freshwater metagenome	0	0	0	0	1	1	Freshwater
SRR1421578	freshwater metagenome	1	0	0	0	0	1	Freshwater
SRR1421579	freshwater metagenome	0	0	0	0	0	1	Freshwater
SRR1421580	freshwater metagenome	0	0	0	0	0	1	Freshwater
SRR1421581	freshwater metagenome	0	0	0	0	0	1	Freshwater
SRR1421582	freshwater metagenome	0	0	0	0	0	1	Freshwater
SRR1421583	freshwater metagenome	1	0	1	0	0	1	Freshwater
SRR1421584	freshwater metagenome	0	0	0	0	0	1	Freshwater
SRR1421585	freshwater metagenome	0	0	0	0	0	1	Freshwater
SRR1421586	freshwater metagenome	0	0	0	0	0	1	Freshwater
SRR1421587	freshwater metagenome	0	0	1	0	0	1	Freshwater
SRR1421588	freshwater metagenome	0	0	0	0	0	1	Freshwater
SRR1421589	freshwater metagenome	0	0	0	0	0	1	Freshwater
SRR1421590	freshwater metagenome	0	0	0	0	0	1	Freshwater
SRR1421591	freshwater metagenome	0	0	0	0	0	1	Freshwater
SRR1421592	freshwater metagenome	0	0	0	0	0	1	Freshwater
SRR1421593	freshwater metagenome	0	0	0	0	0	1	Freshwater
SRR1421594	freshwater metagenome	0	0	0	0	0	1	Freshwater
SRR1421595	freshwater metagenome	0	0	0	0	0	1	Freshwater
SRR1421596	freshwater metagenome	0	0	0	0	0	1	Freshwater
SRR1421597	freshwater metagenome	0	0	0	0	0	1	Freshwater
SRR1421598	freshwater metagenome	0	0	1	0	0	1	Freshwater
SRR1421599	freshwater metagenome	0	0	0	0	0	1	Freshwater
SRR1421600	freshwater metagenome	0	0	1	0	0	1	Freshwater
SRR1421601	freshwater metagenome	0	0	0	0	0	1	Freshwater
SRR1421602	freshwater metagenome	0	0	0	0	0	1	Freshwater
SRR1421603	freshwater metagenome	0	0	0	0	0	1	Freshwater
SRR1421604	freshwater metagenome	0	0	0	0	0	1	Freshwater
SRR1421605	freshwater metagenome	0	0	0	0	0	1	Freshwater
SRR1421606	freshwater metagenome	0	0	0	0	0	1	Freshwater
SRR1421607	freshwater metagenome	0	0	0	0	0	1	Freshwater
SRR1421608	freshwater metagenome	0	0	0	0	0	1	Freshwater
SRR1421609	freshwater metagenome	0	0	0	0	0	1	Freshwater
SRR1421610	freshwater metagenome	0	0	0	0	0	1	Freshwater
SRR1421611	freshwater metagenome	0	0	0	0	0	1	Freshwater
SRR1421612	freshwater metagenome	0	0	0	0	0	1	Freshwater
SRR1421613	freshwater metagenome	0	0	0	0	0	1	Freshwater
SRR1421614	freshwater metagenome	1	0	1	0	0	1	Freshwater
SRR1421615	freshwater metagenome	0	0	0	0	0	1	Freshwater
SRR1421616	freshwater metagenome	0	0	0	0	0	1	Freshwater
SRR1421617	freshwater metagenome	0	0	0	0	0	1	Freshwater
SRR1421618	freshwater metagenome	0	0	0	0	0	1	Freshwater
SRR1421619	freshwater metagenome	0	0	0	0	0	1	Freshwater
SRR1421620	freshwater metagenome	0	0	0	0	0	1	Freshwater
SRR1421621	freshwater metagenome	0	0	0	0	0	1	Freshwater
SRR1421622	freshwater metagenome	0	0	0	0	0	1	Freshwater
SRR1421623	freshwater metagenome	1	0	1	0	0	1	Freshwater
SRR1421624	freshwater metagenome	0	0	0	0	0	1	Freshwater
SRR1421625	freshwater metagenome	1	0	1	0	0	1	Freshwater
SRR1421626	freshwater metagenome	1	0	0	0	0	1	Freshwater
SRR1421627	freshwater metagenome	0	0	0	0	0	1	Freshwater
SRR1421628	freshwater metagenome	0	0	0	0	0	1	Freshwater
SRR1421629	freshwater metagenome	0	0	0	0	0	1	Freshwater
SRR1421630	freshwater metagenome	0	0	0	0	0	1	Freshwater
SRR1421631	freshwater metagenome	0	0	0	0	0	1	Freshwater
SRR1421632	freshwater metagenome	0	0	0	0	0	1	Freshwater
SRR1421633	freshwater metagenome	0	0	0	0	1	1	Freshwater
SRR1421634	freshwater metagenome	0	0	0	0	0	1	Freshwater
SRR1421635	freshwater metagenome	0	0	0	0	0	1	Freshwater
SRR1421636	freshwater metagenome	0	0	0	0	0	1	Freshwater
SRR1421637	freshwater metagenome	1	0	1	0	0	1	Freshwater
SRR1421638	freshwater metagenome	0	0	0	0	0	1	Freshwater
SRR1421639	freshwater metagenome	0	0	0	0	0	1	Freshwater
SRR1421640	freshwater metagenome	0	0	0	0	0	1	Freshwater
SRR1421641	freshwater metagenome	0	0	0	0	0	1	Freshwater
SRR1421642	freshwater metagenome	0	0	0	0	0	1	Freshwater
SRR1421643	freshwater metagenome	0	0	0	0	0	1	Freshwater
SRR1421644	freshwater metagenome	0	0	0	0	0	1	Freshwater
SRR1421645	freshwater metagenome	1	0	1	0	0	1	Freshwater
SRR1421646	freshwater metagenome	0	0	1	0	0	1	Freshwater
SRR1421647	freshwater metagenome	0	0	0	0	0	1	Freshwater
SRR1421648	freshwater metagenome	0	0	0	0	0	1	Freshwater
SRR1463401	groundwater metagenome	0	0	0	0	0	1	Freshwater
SRR1463404	groundwater metagenome	0	0	0	0	0	1	Freshwater
SRR1463406	groundwater metagenome	0	0	0	0	0	1	Freshwater
SRR1463408	groundwater metagenome	0	0	0	0	0	1	Freshwater
SRR1463409	groundwater metagenome	0	0	0	0	0	1	Freshwater
SRR1507061	groundwater metagenome	0	0	0	0	0	1	Freshwater
SRR1507062	groundwater metagenome	0	0	0	0	0	1	Freshwater
SRR1507063	groundwater metagenome	0	0	0	0	0	1	Freshwater
SRR1522312	aquatic metagenome	0	0	0	0	0	1	Freshwater
SRR1522941	aquatic metagenome	0	0	0	0	0	1	Freshwater
SRR1522942	aquatic metagenome	0	0	0	0	0	1	Freshwater
SRR1522943	aquatic metagenome	0	0	0	0	0	1	Freshwater
SRR1531586	aquatic metagenome	0	0	0	0	0	1	Freshwater
SRR1531590	aquatic metagenome	0	0	0	0	0	1	Freshwater
SRR1531591	aquatic metagenome	0	0	0	0	0	1	Freshwater
SRR1531592	aquatic metagenome	0	0	0	0	0	1	Freshwater
SRR1531593	aquatic metagenome	0	0	0	0	0	1	Freshwater
SRR1531595	aquatic metagenome	0	0	0	0	0	1	Freshwater
SRR1531596	aquatic metagenome	0	0	0	0	0	1	Freshwater
SRR1531597	aquatic metagenome	0	0	0	0	0	1	Freshwater
SRR1531598	aquatic metagenome	0	0	0	0	0	1	Freshwater
SRR1531600	aquatic metagenome	0	0	0	0	0	1	Freshwater
SRR1531601	aquatic metagenome	0	0	0	0	0	1	Freshwater
SRR1531602	aquatic metagenome	0	0	0	0	0	1	Freshwater
SRR1531604	aquatic metagenome	0	0	0	0	0	1	Freshwater
SRR1531606	aquatic metagenome	0	0	0	0	0	1	Freshwater
SRR1531607	aquatic metagenome	0	0	0	0	0	1	Freshwater
SRR1531609	aquatic metagenome	0	0	0	0	0	1	Freshwater
SRR1531610	aquatic metagenome	0	0	0	0	0	1	Freshwater
SRR1531611	aquatic metagenome	0	0	1	0	1	1	Freshwater
SRR1531612	aquatic metagenome	0	0	0	0	0	1	Freshwater
SRR1531613	aquatic metagenome	0	0	0	0	0	1	Freshwater
SRR1531614	aquatic metagenome	0	0	0	0	0	1	Freshwater
SRR1531615	aquatic metagenome	0	0	0	0	0	1	Freshwater
SRR1531616	aquatic metagenome	0	0	0	0	0	1	Freshwater
SRR1531617	aquatic metagenome	0	0	0	0	0	1	Freshwater
SRR1531618	aquatic metagenome	0	0	0	0	0	1	Freshwater
SRR1531619	aquatic metagenome	0	0	0	0	0	1	Freshwater
SRR1531620	aquatic metagenome	0	0	0	0	0	1	Freshwater
SRR1531621	aquatic metagenome	0	0	0	0	0	1	Freshwater
SRR1531622	aquatic metagenome	0	0	0	0	0	1	Freshwater
SRR1531623	aquatic metagenome	0	0	0	0	0	1	Freshwater
SRR1531624	aquatic metagenome	0	0	0	0	0	1	Freshwater
SRR1531625	aquatic metagenome	0	0	0	0	0	1	Freshwater
SRR1531626	aquatic metagenome	0	0	0	0	0	1	Freshwater
SRR1531627	aquatic metagenome	1	0	0	0	0	1	Freshwater
SRR1531628	aquatic metagenome	0	0	0	0	0	1	Freshwater
SRR1531629	aquatic metagenome	0	0	0	0	0	1	Freshwater
SRR1531630	aquatic metagenome	0	0	0	0	0	1	Freshwater
SRR1531631	aquatic metagenome	0	0	0	0	0	1	Freshwater
SRR1531632	aquatic metagenome	0	0	0	0	0	1	Freshwater
SRR1531633	aquatic metagenome	0	0	0	0	0	1	Freshwater
SRR1531634	aquatic metagenome	0	0	0	0	0	1	Freshwater
SRR1531635	aquatic metagenome	0	0	0	0	0	1	Freshwater
SRR1531636	aquatic metagenome	1	0	0	0	0	1	Freshwater
SRR1531637	aquatic metagenome	1	0	0	0	0	1	Freshwater
SRR1531638	aquatic metagenome	0	0	0	0	0	1	Freshwater
SRR1531639	aquatic metagenome	0	0	0	0	0	1	Freshwater
SRR1531640	aquatic metagenome	0	0	0	0	0	1	Freshwater
SRR1531641	aquatic metagenome	0	0	0	0	0	1	Freshwater
SRR1531642	aquatic metagenome	1	0	0	0	1	1	Freshwater
SRR1531643	aquatic metagenome	1	0	0	0	0	1	Freshwater
SRR1531644	aquatic metagenome	0	0	0	0	0	1	Freshwater
SRR1531645	aquatic metagenome	1	0	0	0	0	1	Freshwater
SRR1531646	aquatic metagenome	1	0	0	0	0	1	Freshwater
SRR1531647	aquatic metagenome	0	0	0	0	0	1	Freshwater
SRR1531648	aquatic metagenome	1	0	0	0	0	1	Freshwater
SRR1531649	aquatic metagenome	0	0	0	0	0	1	Freshwater
SRR1531650	aquatic metagenome	0	0	0	0	0	1	Freshwater
SRR1531651	aquatic metagenome	1	0	0	0	0	1	Freshwater
SRR1531652	aquatic metagenome	0	0	0	0	0	1	Freshwater
SRR1531653	aquatic metagenome	0	0	0	0	0	1	Freshwater
SRR1531654	aquatic metagenome	0	0	0	0	0	1	Freshwater
SRR1531655	aquatic metagenome	0	0	0	0	0	1	Freshwater
SRR1531656	aquatic metagenome	0	0	0	0	0	1	Freshwater
SRR1531657	aquatic metagenome	1	0	0	0	0	1	Freshwater
SRR1531658	aquatic metagenome	0	0	0	0	0	1	Freshwater
SRR1531659	aquatic metagenome	1	0	0	0	0	1	Freshwater
SRR1531660	aquatic metagenome	0	0	0	0	0	1	Freshwater
SRR1531661	aquatic metagenome	1	0	0	0	0	1	Freshwater
SRR1531662	aquatic metagenome	0	0	0	0	0	1	Freshwater
SRR1531663	aquatic metagenome	1	0	0	0	0	1	Freshwater
SRR1531664	aquatic metagenome	1	0	0	0	0	1	Freshwater
SRR1531665	aquatic metagenome	1	0	0	0	0	1	Freshwater
SRR1531666	aquatic metagenome	0	0	0	0	0	1	Freshwater
SRR1531667	aquatic metagenome	1	0	0	0	0	1	Freshwater
SRR1531668	aquatic metagenome	0	0	0	0	0	1	Freshwater
SRR1531669	aquatic metagenome	0	0	0	0	0	1	Freshwater
SRR1531670	aquatic metagenome	0	0	0	0	0	1	Freshwater
SRR1531671	aquatic metagenome	1	0	0	0	0	1	Freshwater
SRR1531672	aquatic metagenome	1	0	0	0	0	1	Freshwater
SRR1531673	aquatic metagenome	0	0	0	0	0	1	Freshwater
SRR1531674	aquatic metagenome	0	0	0	0	0	1	Freshwater
SRR1531675	aquatic metagenome	1	0	0	0	1	1	Freshwater
SRR1531676	aquatic metagenome	1	0	0	0	0	1	Freshwater
SRR1531677	aquatic metagenome	0	0	0	0	0	1	Freshwater
SRR1531678	aquatic metagenome	1	0	0	0	1	1	Freshwater
SRR1531679	aquatic metagenome	1	0	0	0	1	1	Freshwater
SRR1531680	aquatic metagenome	0	0	0	0	0	1	Freshwater
SRR1531681	aquatic metagenome	1	0	0	0	0	1	Freshwater
SRR1531682	aquatic metagenome	1	0	0	0	0	1	Freshwater
SRR1531683	aquatic metagenome	1	0	0	0	0	1	Freshwater
SRR1531684	aquatic metagenome	0	0	0	0	0	1	Freshwater
SRR1531685	aquatic metagenome	1	0	0	0	0	1	Freshwater
SRR1531686	aquatic metagenome	1	0	0	0	0	1	Freshwater
SRR1531687	aquatic metagenome	0	0	0	0	0	1	Freshwater
SRR1531688	aquatic metagenome	0	0	0	0	0	1	Freshwater
SRR1531689	aquatic metagenome	0	0	0	0	0	1	Freshwater
SRR1531690	aquatic metagenome	0	0	0	0	0	1	Freshwater
SRR1531691	aquatic metagenome	0	0	0	0	0	1	Freshwater
SRR1531692	aquatic metagenome	0	0	0	0	0	1	Freshwater
SRR1531693	aquatic metagenome	0	0	0	0	0	1	Freshwater
SRR1531694	aquatic metagenome	0	0	0	0	0	1	Freshwater
SRR1531695	aquatic metagenome	0	0	0	0	0	1	Freshwater
SRR1531696	aquatic metagenome	1	0	0	0	0	1	Freshwater
SRR1531697	aquatic metagenome	0	0	0	0	0	1	Freshwater
SRR1531698	aquatic metagenome	0	0	0	0	0	1	Freshwater
SRR1531699	aquatic metagenome	1	0	0	0	0	1	Freshwater
SRR1531700	aquatic metagenome	0	0	0	0	0	1	Freshwater
SRR1531701	aquatic metagenome	0	0	0	0	0	1	Freshwater
SRR1531702	aquatic metagenome	0	0	0	0	0	1	Freshwater
SRR1531703	aquatic metagenome	0	0	0	0	0	1	Freshwater
SRR1531704	aquatic metagenome	0	0	0	0	0	1	Freshwater
SRR1531705	aquatic metagenome	0	0	0	0	0	1	Freshwater
SRR1531706	aquatic metagenome	1	0	0	0	0	1	Freshwater
SRR1531707	aquatic metagenome	0	0	0	0	0	1	Freshwater
SRR1531708	aquatic metagenome	0	0	0	0	0	1	Freshwater
SRR1531709	aquatic metagenome	0	0	0	0	0	1	Freshwater
SRR1531710	aquatic metagenome	0	0	0	0	0	1	Freshwater
SRR1531711	aquatic metagenome	0	0	0	0	0	1	Freshwater
SRR1531712	aquatic metagenome	0	0	0	0	0	1	Freshwater
SRR1531713	aquatic metagenome	0	0	0	0	0	1	Freshwater
SRR1531714	aquatic metagenome	1	0	0	0	0	1	Freshwater
SRR1531715	aquatic metagenome	0	0	0	0	0	1	Freshwater
SRR1531716	aquatic metagenome	0	0	0	0	0	1	Freshwater
SRR1531717	aquatic metagenome	0	0	0	0	0	1	Freshwater
SRR1531718	aquatic metagenome	0	0	0	0	0	1	Freshwater
SRR1531719	aquatic metagenome	0	0	0	0	0	1	Freshwater
SRR1531720	aquatic metagenome	0	0	0	0	0	1	Freshwater
SRR1531721	aquatic metagenome	0	0	0	0	0	1	Freshwater
SRR1531722	aquatic metagenome	1	0	0	0	0	1	Freshwater
SRR1531723	aquatic metagenome	0	0	1	0	0	1	Freshwater
SRR1531724	aquatic metagenome	0	0	0	0	0	1	Freshwater
SRR1531725	aquatic metagenome	1	0	0	0	0	1	Freshwater
SRR1531726	aquatic metagenome	1	0	0	0	0	1	Freshwater
SRR1531727	aquatic metagenome	0	0	0	0	0	1	Freshwater
SRR1531728	aquatic metagenome	1	0	0	0	0	1	Freshwater
SRR1531729	aquatic metagenome	0	0	0	0	0	1	Freshwater
SRR1531730	aquatic metagenome	1	0	0	0	0	1	Freshwater
SRR1531731	aquatic metagenome	1	0	0	0	0	1	Freshwater
SRR1531732	aquatic metagenome	1	0	0	0	0	1	Freshwater
SRR1531733	aquatic metagenome	0	0	0	0	0	1	Freshwater
SRR1531734	aquatic metagenome	0	0	0	0	0	1	Freshwater
SRR1531735	aquatic metagenome	1	0	0	0	0	1	Freshwater
SRR1531736	aquatic metagenome	0	0	0	0	0	1	Freshwater
SRR1531737	aquatic metagenome	0	0	0	0	0	1	Freshwater
SRR1531738	aquatic metagenome	1	0	0	0	0	1	Freshwater
SRR1531739	aquatic metagenome	0	0	0	0	0	1	Freshwater
SRR1531740	aquatic metagenome	0	0	0	0	0	1	Freshwater
SRR1531741	aquatic metagenome	0	0	0	0	0	1	Freshwater
SRR1531742	aquatic metagenome	0	0	0	0	0	1	Freshwater
SRR1531743	aquatic metagenome	0	0	0	0	0	1	Freshwater
SRR1531744	aquatic metagenome	1	0	0	0	0	1	Freshwater
SRR1531745	aquatic metagenome	1	0	0	0	0	1	Freshwater
SRR1531746	aquatic metagenome	1	0	0	0	0	1	Freshwater
SRR1531747	aquatic metagenome	1	0	0	0	0	1	Freshwater
SRR1531748	aquatic metagenome	0	0	0	0	0	1	Freshwater
SRR1531749	aquatic metagenome	1	0	0	0	0	1	Freshwater
SRR1531750	aquatic metagenome	0	0	0	0	0	1	Freshwater
SRR1531751	aquatic metagenome	0	0	0	0	0	1	Freshwater
SRR1531752	aquatic metagenome	0	0	0	0	0	1	Freshwater
SRR1531753	aquatic metagenome	0	0	0	0	0	1	Freshwater
SRR1531754	aquatic metagenome	0	0	0	0	0	1	Freshwater
SRR1531755	aquatic metagenome	0	0	0	0	0	1	Freshwater
SRR1531756	aquatic metagenome	0	0	0	0	0	1	Freshwater
SRR1531757	aquatic metagenome	1	0	0	0	0	1	Freshwater
SRR1531758	aquatic metagenome	1	0	0	0	0	1	Freshwater
SRR1531759	aquatic metagenome	0	0	0	0	0	1	Freshwater
SRR1531760	aquatic metagenome	0	0	0	0	0	1	Freshwater
SRR1531761	aquatic metagenome	0	0	0	0	0	1	Freshwater
SRR1531762	aquatic metagenome	1	0	0	0	0	1	Freshwater
SRR1531763	aquatic metagenome	0	0	0	0	0	1	Freshwater
SRR1531765	aquatic metagenome	0	0	0	0	0	1	Freshwater
SRR1531769	aquatic metagenome	0	0	0	0	0	1	Freshwater
SRR1531770	aquatic metagenome	0	0	0	0	0	1	Freshwater
SRR1531771	aquatic metagenome	0	0	0	0	0	1	Freshwater
SRR1531772	aquatic metagenome	0	0	0	0	0	1	Freshwater
SRR1531773	aquatic metagenome	0	0	0	0	0	1	Freshwater
SRR1531774	aquatic metagenome	0	0	0	0	0	1	Freshwater
SRR1531775	aquatic metagenome	0	0	0	0	0	1	Freshwater
SRR1531776	aquatic metagenome	0	0	0	0	0	1	Freshwater
SRR1532477	aquatic metagenome	0	0	0	0	0	1	Freshwater
SRR1532478	aquatic metagenome	0	0	0	0	0	1	Freshwater
SRR1532479	aquatic metagenome	0	0	0	0	0	1	Freshwater
SRR1552492	aquatic metagenome	0	0	1	0	0	1	Freshwater
SRR1552493	aquatic metagenome	0	0	1	0	0	1	Freshwater
SRR1552619	aquatic metagenome	0	0	1	0	1	1	Freshwater
SRR1552621	aquatic metagenome	0	0	1	0	1	1	Freshwater
SRR1552622	aquatic metagenome	0	0	1	0	1	1	Freshwater
SRR1552623	aquatic metagenome	0	0	1	0	1	1	Freshwater
SRR1552624	aquatic metagenome	0	0	1	0	1	1	Freshwater
SRR1552625	aquatic metagenome	0	0	1	0	1	1	Freshwater
SRR1552626	aquatic metagenome	0	0	1	0	1	1	Freshwater
SRR1552627	aquatic metagenome	0	0	1	0	1	1	Freshwater
SRR1552628	aquatic metagenome	0	0	1	0	1	1	Freshwater
SRR1552629	aquatic metagenome	0	0	1	0	1	1	Freshwater
SRR1552630	aquatic metagenome	0	0	1	0	1	1	Freshwater
SRR1552631	aquatic metagenome	0	0	1	0	1	1	Freshwater
SRR1552632	aquatic metagenome	0	0	1	0	1	1	Freshwater
SRR1552633	aquatic metagenome	0	0	1	0	1	1	Freshwater
SRR1552634	aquatic metagenome	0	0	1	0	1	1	Freshwater
SRR1552635	aquatic metagenome	0	0	1	0	1	1	Freshwater
SRR1552636	aquatic metagenome	0	0	1	0	1	1	Freshwater
SRR1552637	aquatic metagenome	0	0	1	0	1	1	Freshwater
SRR1552638	aquatic metagenome	0	0	1	0	1	1	Freshwater
SRR1552639	aquatic metagenome	0	0	1	0	1	1	Freshwater
SRR1552640	aquatic metagenome	0	0	1	0	1	1	Freshwater
SRR1552641	aquatic metagenome	0	0	1	0	1	1	Freshwater
SRR1552642	aquatic metagenome	0	0	1	0	1	1	Freshwater
SRR1552643	aquatic metagenome	0	0	1	0	1	1	Freshwater
SRR1552644	aquatic metagenome	0	0	1	0	1	1	Freshwater
SRR1552645	aquatic metagenome	0	0	1	0	1	1	Freshwater
SRR1552646	aquatic metagenome	0	0	1	0	1	1	Freshwater
SRR1552647	aquatic metagenome	0	0	1	0	1	1	Freshwater
SRR1552648	aquatic metagenome	0	0	1	0	1	1	Freshwater
SRR1552649	aquatic metagenome	0	0	1	0	1	1	Freshwater
SRR1552650	aquatic metagenome	0	0	1	0	1	1	Freshwater
SRR1552651	aquatic metagenome	0	0	1	0	1	1	Freshwater
SRR1552652	aquatic metagenome	0	0	1	0	1	1	Freshwater
SRR1552653	aquatic metagenome	0	0	1	0	1	1	Freshwater
SRR1552654	aquatic metagenome	0	0	1	0	1	1	Freshwater
SRR1552655	aquatic metagenome	0	0	1	0	1	1	Freshwater
SRR1552656	aquatic metagenome	0	0	1	0	1	1	Freshwater
SRR1552657	aquatic metagenome	0	0	1	0	1	1	Freshwater
SRR1552658	aquatic metagenome	0	0	1	0	1	1	Freshwater
SRR1552659	aquatic metagenome	0	0	1	0	1	1	Freshwater
SRR1552660	aquatic metagenome	0	0	1	0	1	1	Freshwater
SRR1552661	aquatic metagenome	0	0	1	0	1	1	Freshwater
SRR1552662	aquatic metagenome	0	0	1	0	1	1	Freshwater
SRR1552663	aquatic metagenome	0	0	1	0	1	1	Freshwater
SRR1552664	aquatic metagenome	0	0	1	0	1	1	Freshwater
SRR1552665	aquatic metagenome	0	0	1	0	1	1	Freshwater
SRR1552666	aquatic metagenome	0	0	1	0	1	1	Freshwater
SRR1552667	aquatic metagenome	0	0	1	0	1	1	Freshwater
SRR1552668	aquatic metagenome	0	0	1	0	1	1	Freshwater
SRR1552669	aquatic metagenome	0	0	1	0	1	1	Freshwater
SRR1552670	aquatic metagenome	0	0	1	0	1	1	Freshwater
SRR1552671	aquatic metagenome	0	0	1	0	1	1	Freshwater
SRR1552672	aquatic metagenome	0	0	1	0	1	1	Freshwater
SRR1552673	aquatic metagenome	0	0	1	0	1	1	Freshwater
SRR1552674	aquatic metagenome	0	0	1	0	1	1	Freshwater
SRR1552675	aquatic metagenome	0	0	1	0	1	1	Freshwater
SRR1552676	aquatic metagenome	0	0	1	0	1	1	Freshwater
SRR1552677	aquatic metagenome	0	0	1	0	1	1	Freshwater
SRR1552678	aquatic metagenome	0	0	1	0	1	1	Freshwater
SRR1552679	aquatic metagenome	0	0	1	0	1	1	Freshwater
SRR1552680	aquatic metagenome	0	0	1	0	1	1	Freshwater
SRR1552681	aquatic metagenome	0	0	1	0	1	1	Freshwater
SRR1552682	aquatic metagenome	0	0	1	0	1	1	Freshwater
SRR1552683	aquatic metagenome	0	0	1	0	1	1	Freshwater
SRR1552684	aquatic metagenome	0	0	1	0	1	1	Freshwater
SRR1552685	aquatic metagenome	0	0	1	0	1	1	Freshwater
SRR1552686	aquatic metagenome	0	0	1	0	1	1	Freshwater
SRR1552687	aquatic metagenome	0	0	1	0	1	1	Freshwater
SRR1552688	aquatic metagenome	0	0	1	0	1	1	Freshwater
SRR1552689	aquatic metagenome	0	0	1	0	1	1	Freshwater
SRR1552691	aquatic metagenome	0	0	1	0	1	1	Freshwater
SRR1552692	aquatic metagenome	0	0	1	0	1	1	Freshwater
SRR1552693	aquatic metagenome	0	0	1	0	1	1	Freshwater
SRR1552695	aquatic metagenome	0	0	1	0	1	1	Freshwater
SRR1552696	aquatic metagenome	0	0	1	0	1	1	Freshwater
SRR1552697	aquatic metagenome	0	0	1	0	1	1	Freshwater
SRR1552698	aquatic metagenome	0	0	1	0	1	1	Freshwater
SRR1552699	aquatic metagenome	0	0	1	0	1	1	Freshwater
SRR1552700	aquatic metagenome	0	0	1	0	1	1	Freshwater
SRR1552701	aquatic metagenome	0	0	1	0	1	1	Freshwater
SRR1552702	aquatic metagenome	0	0	1	0	1	1	Freshwater
SRR1552703	aquatic metagenome	0	0	1	0	1	1	Freshwater
SRR1552704	aquatic metagenome	0	0	1	0	1	1	Freshwater
SRR1552705	aquatic metagenome	0	0	1	0	1	1	Freshwater
SRR1552706	aquatic metagenome	0	0	1	0	1	1	Freshwater
SRR1552707	aquatic metagenome	0	0	1	0	1	1	Freshwater
SRR1552708	aquatic metagenome	0	0	1	0	1	1	Freshwater
SRR1552709	aquatic metagenome	0	0	1	0	1	1	Freshwater
SRR1552710	aquatic metagenome	0	0	1	0	1	1	Freshwater
SRR1552711	aquatic metagenome	0	0	1	0	1	1	Freshwater
SRR1552712	aquatic metagenome	0	0	1	0	1	1	Freshwater
SRR1552713	aquatic metagenome	0	0	1	0	1	1	Freshwater
SRR1552714	aquatic metagenome	0	0	1	0	1	1	Freshwater
SRR1552715	aquatic metagenome	0	0	1	0	1	1	Freshwater
SRR1552716	aquatic metagenome	0	0	1	0	1	1	Freshwater
SRR1552721	aquatic metagenome	0	0	1	0	1	1	Freshwater
SRR1552722	aquatic metagenome	0	0	1	0	1	1	Freshwater
SRR1552723	aquatic metagenome	0	0	1	0	1	1	Freshwater
SRR1553091	aquatic metagenome	0	0	1	0	0	1	Freshwater
SRR1553092	aquatic metagenome	0	0	0	0	0	1	Freshwater
SRR1553095	aquatic metagenome	0	0	0	0	0	1	Freshwater
SRR1553099	aquatic metagenome	1	0	1	0	0	1	Freshwater
SRR1553100	aquatic metagenome	0	0	1	0	0	1	Freshwater
SRR1553101	aquatic metagenome	0	0	0	0	0	1	Freshwater
SRR1553102	aquatic metagenome	0	0	0	0	0	1	Freshwater
SRR1553103	aquatic metagenome	0	0	1	0	0	1	Freshwater
SRR1553105	aquatic metagenome	0	0	0	0	0	1	Freshwater
SRR1553106	aquatic metagenome	0	0	1	0	0	1	Freshwater
SRR1553108	aquatic metagenome	0	0	0	0	0	1	Freshwater
SRR1553119	aquatic metagenome	0	0	0	0	0	1	Freshwater
SRR1553121	aquatic metagenome	0	0	1	0	0	1	Freshwater
SRR1553125	aquatic metagenome	0	0	0	0	0	1	Freshwater
SRR1553128	aquatic metagenome	0	0	1	0	0	1	Freshwater
SRR1553165	aquatic metagenome	0	0	1	0	0	1	Freshwater
SRR1553166	aquatic metagenome	0	0	1	0	0	1	Freshwater
SRR1553167	aquatic metagenome	0	0	1	0	0	1	Freshwater
SRR1553168	aquatic metagenome	1	0	0	0	0	1	Freshwater
SRR1553169	aquatic metagenome	0	0	1	0	0	1	Freshwater
SRR1553218	aquatic metagenome	0	0	0	0	0	1	Freshwater
SRR1553219	aquatic metagenome	0	0	1	0	0	1	Freshwater
SRR1553220	aquatic metagenome	0	0	1	0	0	1	Freshwater
SRR1553221	aquatic metagenome	0	0	1	0	0	1	Freshwater
SRR1553222	aquatic metagenome	0	0	0	0	0	1	Freshwater
SRR1553223	aquatic metagenome	0	0	0	0	0	1	Freshwater
SRR1553224	aquatic metagenome	0	0	1	0	0	1	Freshwater
SRR1553225	aquatic metagenome	0	0	1	0	0	1	Freshwater
SRR1553226	aquatic metagenome	0	0	1	0	0	1	Freshwater
SRR1553227	aquatic metagenome	0	0	1	0	0	1	Freshwater
SRR1553228	aquatic metagenome	0	0	1	0	0	1	Freshwater
SRR1553229	aquatic metagenome	0	0	1	0	0	1	Freshwater
SRR1553230	aquatic metagenome	0	0	0	0	0	1	Freshwater
SRR1553231	aquatic metagenome	0	0	0	0	0	1	Freshwater
SRR1553232	aquatic metagenome	0	0	1	0	0	1	Freshwater
SRR1553237	aquatic metagenome	0	0	1	0	0	1	Freshwater
SRR1553238	aquatic metagenome	0	0	1	0	0	1	Freshwater
SRR1553239	aquatic metagenome	0	0	0	0	0	1	Freshwater
SRR1553240	aquatic metagenome	0	0	1	0	0	1	Freshwater
SRR1553245	aquatic metagenome	0	0	0	0	0	1	Freshwater
SRR1553246	aquatic metagenome	0	0	1	0	0	1	Freshwater
SRR1553248	aquatic metagenome	0	0	0	0	0	1	Freshwater
SRR1553249	aquatic metagenome	0	0	0	0	0	1	Freshwater
SRR1553250	aquatic metagenome	0	0	0	0	0	1	Freshwater
SRR1553252	aquatic metagenome	0	0	1	0	0	1	Freshwater
SRR1553253	aquatic metagenome	0	0	0	0	0	1	Freshwater
SRR1553256	aquatic metagenome	0	0	1	0	0	1	Freshwater
SRR1553258	aquatic metagenome	0	0	1	0	0	1	Freshwater
SRR1553261	aquatic metagenome	0	0	1	0	0	1	Freshwater
SRR1553265	aquatic metagenome	0	0	1	0	0	1	Freshwater
SRR1553267	aquatic metagenome	0	0	1	0	0	1	Freshwater
SRR1553269	aquatic metagenome	0	0	1	0	0	1	Freshwater
SRR1553270	aquatic metagenome	0	0	1	0	0	1	Freshwater
SRR1553271	aquatic metagenome	0	0	1	0	0	1	Freshwater
SRR1553272	aquatic metagenome	0	0	0	0	0	1	Freshwater
SRR1553273	aquatic metagenome	0	0	1	0	0	1	Freshwater
SRR1553274	aquatic metagenome	0	0	0	0	0	1	Freshwater
SRR1553316	aquatic metagenome	0	0	1	0	0	1	Freshwater
SRR1554319	freshwater metagenome	1	0	0	0	1	1	Freshwater
SRR1554322	freshwater metagenome	1	0	0	0	1	1	Freshwater
SRR1554323	freshwater metagenome	1	0	0	0	1	1	Freshwater
SRR1554325	freshwater metagenome	1	0	0	0	1	1	Freshwater
SRR1554326	freshwater metagenome	1	0	0	0	1	1	Freshwater
SRR1554327	freshwater metagenome	1	0	0	0	1	1	Freshwater
SRR1554328	freshwater metagenome	1	0	0	0	1	1	Freshwater
SRR1554329	freshwater metagenome	1	0	0	0	1	1	Freshwater
SRR1554330	freshwater metagenome	1	0	0	0	1	1	Freshwater
SRR1554331	freshwater metagenome	1	0	0	0	1	1	Freshwater
SRR1554332	freshwater metagenome	1	0	0	0	1	1	Freshwater
SRR1554334	freshwater metagenome	1	0	0	0	1	1	Freshwater
SRR1554336	freshwater metagenome	1	0	0	0	1	1	Freshwater
SRR1554338	freshwater metagenome	1	0	0	0	1	1	Freshwater
SRR1554339	freshwater metagenome	1	0	0	0	1	1	Freshwater
SRR1554342	freshwater metagenome	1	0	0	0	0	1	Freshwater
SRR1554343	freshwater metagenome	1	0	0	0	1	1	Freshwater
SRR1554346	freshwater metagenome	0	0	0	0	0	1	Freshwater
SRR1554347	freshwater metagenome	1	0	0	0	0	1	Freshwater
SRR1554348	freshwater metagenome	1	0	0	0	1	1	Freshwater
SRR1554386	freshwater metagenome	1	0	0	0	1	1	Freshwater
SRR1554388	freshwater metagenome	0	0	0	0	0	1	Freshwater
SRR1554390	freshwater metagenome	1	0	0	0	1	1	Freshwater
SRR1554394	freshwater metagenome	1	0	0	1	0	1	Freshwater
SRR1554396	freshwater metagenome	1	0	0	0	1	1	Freshwater
SRR1554399	freshwater metagenome	1	0	0	0	1	1	Freshwater
SRR1554401	freshwater metagenome	1	0	0	0	1	1	Freshwater
SRR1554405	freshwater metagenome	1	0	0	0	1	1	Freshwater
SRR1560794	freshwater metagenome	0	0	0	0	0	1	Freshwater
SRR1560795	freshwater metagenome	0	0	0	0	0	1	Freshwater
SRR1560796	freshwater metagenome	0	0	0	0	0	1	Freshwater
SRR1560797	freshwater metagenome	0	0	0	0	0	1	Freshwater
SRR1560798	freshwater metagenome	0	0	0	0	0	1	Freshwater
SRR1562033	freshwater metagenome	0	0	0	0	0	1	Freshwater
SRR1562034	freshwater metagenome	0	0	0	0	0	1	Freshwater
SRR1617399	freshwater metagenome	0	0	0	0	0	1	Freshwater
SRR1617400	freshwater metagenome	1	0	0	0	0	1	Freshwater
SRR1617401	freshwater metagenome	1	0	0	0	0	1	Freshwater
SRR1617403	freshwater metagenome	0	0	0	0	0	1	Freshwater
SRR1617405	freshwater metagenome	1	0	0	0	0	1	Freshwater
SRR1617406	freshwater metagenome	1	0	0	0	0	1	Freshwater
SRR1617407	freshwater metagenome	1	0	0	0	0	1	Freshwater
SRR1618644	aquatic metagenome	0	0	0	0	0	1	Freshwater
SRR1618645	aquatic metagenome	0	0	0	0	0	1	Freshwater
SRR1618646	aquatic metagenome	1	0	0	0	0	1	Freshwater
SRR1618647	aquatic metagenome	0	0	0	0	0	1	Freshwater
SRR1618648	aquatic metagenome	0	0	0	0	0	1	Freshwater
SRR1618649	aquatic metagenome	1	0	0	0	0	1	Freshwater
SRR1618650	aquatic metagenome	1	0	0	0	0	1	Freshwater
SRR1618651	aquatic metagenome	0	0	1	0	0	1	Freshwater
SRR1618652	aquatic metagenome	0	0	1	0	0	1	Freshwater
SRR1618653	aquatic metagenome	0	0	0	0	0	1	Freshwater
SRR1618654	aquatic metagenome	0	0	0	0	0	1	Freshwater
SRR1618655	aquatic metagenome	1	0	1	0	0	1	Freshwater
SRR1618656	aquatic metagenome	1	0	0	0	0	1	Freshwater
SRR1618657	aquatic metagenome	0	0	1	0	0	1	Freshwater
SRR1618658	aquatic metagenome	0	0	0	0	0	1	Freshwater
SRR1618659	aquatic metagenome	1	0	0	0	0	1	Freshwater
SRR1618660	aquatic metagenome	1	0	0	0	0	1	Freshwater
SRR1618661	aquatic metagenome	0	0	0	0	0	1	Freshwater
SRR1618662	aquatic metagenome	0	0	0	0	0	1	Freshwater
SRR1618663	aquatic metagenome	0	0	0	0	0	1	Freshwater
SRR1618664	aquatic metagenome	1	0	0	0	0	1	Freshwater
SRR1618665	aquatic metagenome	0	0	1	0	0	1	Freshwater
SRR1643854	aquatic metagenome	1	0	1	0	0	1	Freshwater
SRR1643855	aquatic metagenome	0	0	1	0	0	1	Freshwater
SRR1643856	aquatic metagenome	1	0	1	1	0	1	Freshwater
SRR1643857	aquatic metagenome	0	0	0	0	0	1	Freshwater
SRR1643858	aquatic metagenome	0	0	0	0	0	1	Freshwater
SRR1643859	aquatic metagenome	0	0	0	0	0	1	Freshwater
SRR1643860	aquatic metagenome	0	0	0	0	0	1	Freshwater
SRR1643861	aquatic metagenome	0	0	0	0	0	1	Freshwater
SRR1643862	aquatic metagenome	1	0	0	0	0	1	Freshwater
SRR1643863	aquatic metagenome	0	0	0	0	0	1	Freshwater
SRR1643864	aquatic metagenome	0	0	0	0	0	1	Freshwater
SRR1643865	aquatic metagenome	1	0	1	1	0	1	Freshwater
SRR1643866	aquatic metagenome	0	0	1	1	0	1	Freshwater
SRR1643867	aquatic metagenome	0	0	0	0	0	1	Freshwater
SRR1643868	aquatic metagenome	0	0	0	0	0	1	Freshwater
SRR1643869	aquatic metagenome	1	0	0	0	0	1	Freshwater
SRR1643870	aquatic metagenome	0	0	0	0	0	1	Freshwater
SRR1643871	aquatic metagenome	0	0	0	0	0	1	Freshwater
SRR1643872	aquatic metagenome	0	0	1	0	0	1	Freshwater
SRR1643873	aquatic metagenome	0	0	0	0	0	1	Freshwater
SRR1643874	aquatic metagenome	0	0	1	0	0	1	Freshwater
SRR1643875	aquatic metagenome	0	0	0	0	0	1	Freshwater
SRR1643876	aquatic metagenome	0	0	0	0	0	1	Freshwater
SRR1643877	aquatic metagenome	0	0	0	0	0	1	Freshwater
SRR1643878	aquatic metagenome	0	0	1	1	0	1	Freshwater
SRR1643879	aquatic metagenome	1	0	1	0	0	1	Freshwater
SRR1643880	aquatic metagenome	0	0	0	0	0	1	Freshwater
SRR1643881	aquatic metagenome	1	0	0	0	0	1	Freshwater
SRR1643882	aquatic metagenome	0	0	0	0	0	1	Freshwater
SRR1643883	aquatic metagenome	1	0	0	0	0	1	Freshwater
SRR1643884	aquatic metagenome	0	0	0	0	0	1	Freshwater
SRR1643885	aquatic metagenome	0	0	0	0	0	1	Freshwater
SRR1643886	aquatic metagenome	1	0	1	0	0	1	Freshwater
SRR1643887	aquatic metagenome	1	0	0	0	0	1	Freshwater
SRR1643888	aquatic metagenome	1	0	0	0	1	1	Freshwater
SRR1643889	aquatic metagenome	0	0	1	0	0	1	Freshwater
SRR1643890	aquatic metagenome	0	0	1	0	0	1	Freshwater
SRR1643891	aquatic metagenome	1	0	0	0	0	1	Freshwater
SRR1643892	aquatic metagenome	0	0	0	0	0	1	Freshwater
SRR1643893	aquatic metagenome	0	0	0	0	0	1	Freshwater
SRR1643894	aquatic metagenome	1	0	0	0	0	1	Freshwater
SRR1643895	aquatic metagenome	1	0	0	0	0	1	Freshwater
SRR1643896	aquatic metagenome	0	0	0	0	0	1	Freshwater
SRR1643897	aquatic metagenome	0	0	0	0	0	1	Freshwater
SRR1643898	aquatic metagenome	1	0	0	0	0	1	Freshwater
SRR1643899	aquatic metagenome	0	0	0	0	0	1	Freshwater
SRR1643900	aquatic metagenome	0	0	0	0	0	1	Freshwater
SRR1643901	aquatic metagenome	0	0	0	0	0	1	Freshwater
SRR1643902	aquatic metagenome	0	0	0	0	0	1	Freshwater
SRR1643903	aquatic metagenome	1	0	0	0	0	1	Freshwater
SRR1643904	aquatic metagenome	0	0	0	0	0	1	Freshwater
SRR1643905	aquatic metagenome	0	0	1	0	0	1	Freshwater
SRR1643906	aquatic metagenome	0	0	0	0	0	1	Freshwater
SRR1643907	aquatic metagenome	0	0	1	0	0	1	Freshwater
SRR1643908	aquatic metagenome	0	0	0	0	0	1	Freshwater
SRR1643909	aquatic metagenome	0	0	0	0	0	1	Freshwater
SRR1643910	aquatic metagenome	0	0	0	0	0	1	Freshwater
SRR1643911	aquatic metagenome	0	0	1	1	0	1	Freshwater
SRR1643912	aquatic metagenome	0	0	1	1	0	1	Freshwater
SRR1643913	aquatic metagenome	0	0	0	0	0	1	Freshwater
SRR1643914	aquatic metagenome	1	0	0	0	0	1	Freshwater
SRR1643915	aquatic metagenome	0	0	0	0	0	1	Freshwater
SRR1643916	aquatic metagenome	0	0	0	0	0	1	Freshwater
SRR1643917	aquatic metagenome	0	0	0	0	0	1	Freshwater
SRR1643918	aquatic metagenome	0	0	0	0	0	1	Freshwater
SRR1643919	aquatic metagenome	0	0	0	0	0	1	Freshwater
SRR1643920	aquatic metagenome	0	0	0	0	0	1	Freshwater
SRR1643921	aquatic metagenome	1	0	0	0	0	1	Freshwater
SRR1643922	aquatic metagenome	0	0	0	0	0	1	Freshwater
SRR1643923	aquatic metagenome	0	0	0	0	0	1	Freshwater
SRR1643924	aquatic metagenome	0	0	0	0	0	1	Freshwater
SRR1643925	aquatic metagenome	0	0	0	0	0	1	Freshwater
[truncated: 107,063 more rows]

## Sheet: Relative abundance
#SampleID	Description	A	Size	Relative abundance	Classification			Relative abundance % (average of Megaira/tot sequences)
DRR001609	freshwater metagenome	6	8795	0.000682206	Freshwater				A	B	C	D	E
DRR014976	freshwater metagenome	4	3560	0.0011236	Freshwater			Freshwater	0.000501912	0.000270043	0.000532844	0.000297499	0.000560599
DRR014977	freshwater metagenome	1	3092	0.000323415	Freshwater			Seawater	0.000939473	0.000275796	0.000186022	0.000699082	0.000205663
DRR018115	biofilm metagenome	1	781	0.00128041	Freshwater			Soil	0.000108903	0.000110057	0.000100992	0.00010924	7.34395e-05
DRR053162	lake water metagenome	2	607	0.00329489	Freshwater			Artificial	0.000412641	0.000246719	0.000131436	0.000313725	0.000494592
DRR053163	lake water metagenome	2	3096	0.000645995	Freshwater			Aquatic animals	0.00166069	0.00122991	0.000929198	0.000102845	0.00140801
DRR053166	lake water metagenome	2	2576	0.000776398	Freshwater			Plants	0.00019295	9.94358e-05	0.000101532	7.82538e-05	4.49283e-05
DRR053168	lake water metagenome	2	3270	0.000611621	Freshwater			Terrestrial animals	0.000175629	0.000388388	0.000432343	0.000261757	0.000506015
DRR053170	lake water metagenome	1	2688	0.000372024	Freshwater
DRR053171	lake water metagenome	3	1000	0.003	Freshwater
DRR053172	lake water metagenome	7	1797	0.00389538	Freshwater
DRR053176	lake water metagenome	1	2392	0.00041806	Freshwater
DRR053177	lake water metagenome	1	9347	0.000106986	Freshwater
DRR053178	lake water metagenome	5	3112	0.00160668	Freshwater
DRR053179	lake water metagenome	7	2732	0.00256223	Freshwater
DRR053183	lake water metagenome	7	5443	0.00128606	Freshwater
DRR053184	lake water metagenome	4	8386	0.000476985	Freshwater
DRR053199	lake water metagenome	1	998	0.001002	Freshwater
DRR053201	lake water metagenome	3	1482	0.00202429	Freshwater
DRR055411	biofilm metagenome	99	351826	0.000281389	Freshwater
DRR068860	freshwater metagenome	6	4584	0.0013089	Freshwater
DRR068862	freshwater metagenome	6	3196	0.00187735	Freshwater
DRR068864	freshwater metagenome	9	3223	0.00279243	Freshwater
DRR068877	freshwater metagenome	24	3672	0.00653595	Freshwater
DRR068880	freshwater metagenome	2	3232	0.000618812	Freshwater
DRR068889	freshwater metagenome	3	3463	0.000866301	Freshwater
DRR078605	freshwater metagenome	7	5403	0.00129558	Freshwater
DRR078609	freshwater metagenome	1	3658	0.000273373	Freshwater
DRR078611	freshwater metagenome	7	3377	0.00207285	Freshwater
DRR078614	freshwater metagenome	6	3629	0.00165335	Freshwater
DRR078617	freshwater metagenome	3	5687	0.000527519	Freshwater
DRR078618	freshwater metagenome	2	3604	0.000554939	Freshwater
DRR082902	groundwater metagenome	1	115714	8.642e-06	Freshwater
DRR082906	riverine metagenome	1	101589	9.84359e-06	Freshwater
DRR097234	lake water metagenome	131	96908	0.0013518	Freshwater
DRR097235	lake water metagenome	148	107565	0.00137591	Freshwater
DRR097236	lake water metagenome	18	108239	0.000166299	Freshwater
DRR097239	lake water metagenome	15	91807	0.000163386	Freshwater
DRR097240	lake water metagenome	130	85988	0.00151184	Freshwater
DRR097241	lake water metagenome	2	79349	2.52051e-05	Freshwater
DRR097243	lake water metagenome	31	89783	0.000345277	Freshwater
DRR097244	lake water metagenome	201	50795	0.00395708	Freshwater
DRR097245	lake water metagenome	22	67856	0.000324216	Freshwater
DRR097246	lake water metagenome	17	79172	0.000214722	Freshwater
DRR097708	riverine metagenome	14	218089	6.4194e-05	Freshwater
DRR097709	riverine metagenome	7	200845	3.48527e-05	Freshwater
DRR097710	riverine metagenome	6	174305	3.44224e-05	Freshwater
DRR097711	riverine metagenome	19	126352	0.000150374	Freshwater
DRR097712	riverine metagenome	10	128081	7.80756e-05	Freshwater
DRR097713	riverine metagenome	10	223397	4.47634e-05	Freshwater
DRR097714	riverine metagenome	9	193110	4.66056e-05	Freshwater
DRR097715	riverine metagenome	35	215102	0.000162714	Freshwater
DRR097716	riverine metagenome	21	237718	8.834e-05	Freshwater
DRR097718	riverine metagenome	184	2273895	8.09184e-05	Freshwater
DRR097719	riverine metagenome	32	142376	0.000224757	Freshwater
DRR097720	riverine metagenome	29	265951	0.000109043	Freshwater
DRR097721	riverine metagenome	197	151525	0.00130012	Freshwater
DRR097722	riverine metagenome	40	134996	0.000296305	Freshwater
DRR097723	riverine metagenome	72	271163	0.000265523	Freshwater
DRR097724	riverine metagenome	56	156236	0.000358432	Freshwater
DRR097725	riverine metagenome	104	257107	0.000404501	Freshwater
DRR097727	riverine metagenome	876	152346	0.00575007	Freshwater
DRR097729	riverine metagenome	13	174854	7.43477e-05	Freshwater
DRR097732	riverine metagenome	6	112764	5.32085e-05	Freshwater
DRR097735	riverine metagenome	11	210791	5.21844e-05	Freshwater
DRR097739	riverine metagenome	17	146168	0.000116305	Freshwater
DRR097740	riverine metagenome	18	154708	0.000116348	Freshwater
ERR042932	freshwater metagenome	4	13219	0.000302595	Freshwater
ERR1050082	metagenome	108	354670	0.000304508	Freshwater
ERR1050083	metagenome	187	334003	0.000559875	Freshwater
ERR1050084	metagenome	191	406894	0.00046941	Freshwater
ERR1050085	metagenome	174	465553	0.000373749	Freshwater
ERR1101243	uncultured prokaryote	6	87991	6.81888e-05	Freshwater
ERR1101244	uncultured prokaryote	18	156475	0.000115034	Freshwater
ERR1101245	uncultured prokaryote	11	145719	7.54878e-05	Freshwater
ERR1101247	uncultured prokaryote	38	130357	0.000291507	Freshwater
ERR1101248	uncultured prokaryote	10	51937	0.000192541	Freshwater
ERR1101251	uncultured prokaryote	34	75528	0.000450164	Freshwater
ERR1101255	uncultured prokaryote	20	121659	0.000164394	Freshwater
ERR1101257	uncultured prokaryote	17	129450	0.000131325	Freshwater
ERR1101261	uncultured prokaryote	14	92104	0.000152002	Freshwater
ERR1101262	uncultured prokaryote	10	99046	0.000100963	Freshwater
ERR1101263	uncultured prokaryote	251	125900	0.00199365	Freshwater
ERR1101264	uncultured prokaryote	89	121002	0.000735525	Freshwater
ERR1101269	uncultured prokaryote	23	71481	0.000321764	Freshwater
ERR1101270	uncultured prokaryote	5	127610	3.91819e-05	Freshwater
ERR1101271	uncultured prokaryote	76	108856	0.00069817	Freshwater
ERR1101273	uncultured prokaryote	27	105339	0.000256315	Freshwater
ERR1101274	uncultured prokaryote	46	55773	0.000824772	Freshwater
ERR1101276	uncultured prokaryote	90	97475	0.000923314	Freshwater
ERR1101277	uncultured prokaryote	39	99883	0.000390457	Freshwater
ERR1101280	uncultured prokaryote	28	125096	0.000223828	Freshwater
ERR1101284	uncultured prokaryote	44	78690	0.000559156	Freshwater
ERR1101285	uncultured prokaryote	8	117049	6.83474e-05	Freshwater
ERR1101286	uncultured prokaryote	11	122764	8.96028e-05	Freshwater
ERR1101288	uncultured prokaryote	36	92074	0.00039099	Freshwater
ERR1101289	uncultured prokaryote	12	99164	0.000121012	Freshwater
ERR1101290	uncultured prokaryote	136	148767	0.000914181	Freshwater
ERR1101292	uncultured prokaryote	17	116745	0.000145617	Freshwater
ERR1101295	uncultured prokaryote	15	134955	0.000111148	Freshwater
ERR1101298	uncultured prokaryote	22	113770	0.000193373	Freshwater
ERR1101299	uncultured prokaryote	12	114008	0.000105256	Freshwater
ERR1101300	uncultured prokaryote	69	128414	0.000537325	Freshwater
ERR1101301	uncultured prokaryote	43	134152	0.000320532	Freshwater
ERR1101302	uncultured prokaryote	25	85894	0.000291056	Freshwater
ERR1101303	uncultured prokaryote	98	125582	0.000780367	Freshwater
ERR1101305	uncultured prokaryote	9	88870	0.000101272	Freshwater
ERR1101306	uncultured prokaryote	36	105760	0.000340393	Freshwater
ERR1101307	uncultured prokaryote	35	117689	0.000297394	Freshwater
ERR1101308	uncultured prokaryote	67	152591	0.000439082	Freshwater
ERR1101309	uncultured prokaryote	29	84714	0.000342328	Freshwater
ERR1101310	uncultured prokaryote	13	112593	0.00011546	Freshwater
ERR1101311	uncultured prokaryote	77	138733	0.000555023	Freshwater
ERR1101312	uncultured prokaryote	5	88288	5.66328e-05	Freshwater
ERR1101313	uncultured prokaryote	21	78973	0.000265914	Freshwater
ERR1101314	uncultured prokaryote	54	142425	0.000379147	Freshwater
ERR1101316	uncultured prokaryote	28	79877	0.000350539	Freshwater
ERR1101317	uncultured prokaryote	86	112506	0.000764404	Freshwater
ERR1101318	uncultured prokaryote	9	67948	0.000132454	Freshwater
ERR1101319	uncultured prokaryote	24	66969	0.000358375	Freshwater
ERR1101321	uncultured prokaryote	39	93541	0.000416929	Freshwater
ERR1101325	uncultured prokaryote	5	121259	4.12341e-05	Freshwater
ERR1101328	uncultured prokaryote	28	70531	0.000396989	Freshwater
ERR1101329	uncultured prokaryote	39	108307	0.000360088	Freshwater
ERR1101330	uncultured prokaryote	48	96025	0.00049987	Freshwater
ERR1101331	uncultured prokaryote	50	118510	0.000421905	Freshwater
ERR1101332	uncultured prokaryote	47	95012	0.000494674	Freshwater
ERR1101336	uncultured prokaryote	85	127127	0.000668623	Freshwater
ERR1101337	uncultured prokaryote	113	107682	0.00104939	Freshwater
ERR1101338	uncultured prokaryote	15	93499	0.00016043	Freshwater
ERR1101339	uncultured prokaryote	23	59820	0.000384487	Freshwater
ERR1101340	uncultured prokaryote	13	97504	0.000133328	Freshwater
ERR1101341	uncultured prokaryote	13	82242	0.00015807	Freshwater
ERR1101342	uncultured prokaryote	33	103939	0.000317494	Freshwater
ERR1101343	uncultured prokaryote	40	86386	0.000463038	Freshwater
ERR1101344	uncultured prokaryote	22	111999	0.00019643	Freshwater
ERR1101346	uncultured prokaryote	29	89925	0.000322491	Freshwater
ERR1101347	uncultured prokaryote	21	82349	0.000255012	Freshwater
ERR1101348	uncultured prokaryote	36	89544	0.000402037	Freshwater
ERR1101353	uncultured prokaryote	82	104180	0.000787099	Freshwater
ERR1101354	uncultured prokaryote	25	90152	0.000277309	Freshwater
ERR1101355	uncultured prokaryote	34	109564	0.000310321	Freshwater
ERR1101356	uncultured prokaryote	10	52569	0.000190226	Freshwater
ERR1101357	uncultured prokaryote	34	95712	0.000355232	Freshwater
ERR1101359	uncultured prokaryote	28	102006	0.000274494	Freshwater
ERR1101361	uncultured prokaryote	37	84579	0.000437461	Freshwater
ERR1101363	uncultured prokaryote	13	97724	0.000133028	Freshwater
ERR1101364	uncultured prokaryote	8	111345	7.18488e-05	Freshwater
ERR1101366	uncultured prokaryote	29	96748	0.000299748	Freshwater
ERR1101367	uncultured prokaryote	9	90542	9.94014e-05	Freshwater
ERR1101368	uncultured prokaryote	31	100139	0.00030957	Freshwater
ERR1101369	uncultured prokaryote	22	62460	0.000352225	Freshwater
ERR1101376	uncultured prokaryote	23	114582	0.00020073	Freshwater
ERR1101377	uncultured prokaryote	16	136284	0.000117402	Freshwater
ERR1101380	uncultured prokaryote	20	128313	0.000155869	Freshwater
ERR1101382	uncultured prokaryote	10	124267	8.04719e-05	Freshwater
ERR1101383	uncultured prokaryote	16	116637	0.000137178	Freshwater
ERR1101385	uncultured prokaryote	15	82907	0.000180926	Freshwater
ERR1101386	uncultured prokaryote	40	89873	0.000445072	Freshwater
ERR1101390	uncultured prokaryote	23	94326	0.000243835	Freshwater
ERR1101395	uncultured prokaryote	38	106612	0.000356433	Freshwater
ERR1101397	uncultured prokaryote	15	97948	0.000153142	Freshwater
ERR1101398	uncultured prokaryote	3	99006	3.03012e-05	Freshwater
ERR1101401	uncultured prokaryote	69	242518	0.000284515	Freshwater
ERR1101403	uncultured prokaryote	12	121187	9.90205e-05	Freshwater
ERR1101405	uncultured prokaryote	31	118424	0.000261771	Freshwater
ERR1101411	uncultured prokaryote	2	96428	2.07409e-05	Freshwater
ERR1101419	uncultured prokaryote	4	111898	3.57468e-05	Freshwater
ERR1101420	uncultured prokaryote	7	86937	8.05181e-05	Freshwater
ERR1101421	uncultured prokaryote	75	100899	0.000743318	Freshwater
ERR1101422	uncultured prokaryote	31	71745	0.000432086	Freshwater
ERR1101423	uncultured prokaryote	41	72812	0.000563094	Freshwater
ERR1101425	uncultured prokaryote	9	104124	8.64354e-05	Freshwater
ERR1101426	uncultured prokaryote	131	114625	0.00114286	Freshwater
ERR1101427	uncultured prokaryote	139	113187	0.00122806	Freshwater
ERR1101428	uncultured prokaryote	103	99789	0.00103218	Freshwater
ERR1101429	uncultured prokaryote	82	70530	0.00116263	Freshwater
ERR1101430	uncultured prokaryote	16	129949	0.000123125	Freshwater
ERR1101431	uncultured prokaryote	102	96177	0.00106054	Freshwater
ERR1101432	uncultured prokaryote	34	104751	0.000324579	Freshwater
ERR1101433	uncultured prokaryote	41	99346	0.000412699	Freshwater
ERR1101434	uncultured prokaryote	19	90628	0.000209648	Freshwater
ERR1101435	uncultured prokaryote	20	149576	0.000133711	Freshwater
ERR1101437	uncultured prokaryote	17	147313	0.000115401	Freshwater
ERR1101439	uncultured prokaryote	45	150624	0.000298757	Freshwater
ERR1101440	uncultured prokaryote	29	116783	0.000248324	Freshwater
ERR1101441	uncultured prokaryote	11	122742	8.96189e-05	Freshwater
ERR1101442	uncultured prokaryote	21	130767	0.000160591	Freshwater
ERR1101443	uncultured prokaryote	26	103572	0.000251033	Freshwater
ERR1101444	uncultured prokaryote	31	111473	0.000278094	Freshwater
ERR1101445	uncultured prokaryote	38	96110	0.00039538	Freshwater
ERR1101446	uncultured prokaryote	29	148233	0.000195638	Freshwater
ERR1101449	uncultured prokaryote	34	92845	0.000366202	Freshwater
ERR1101450	uncultured prokaryote	25	132572	0.000188577	Freshwater
ERR1101451	uncultured prokaryote	14	146948	9.52718e-05	Freshwater
ERR1101453	uncultured prokaryote	9	109777	8.19844e-05	Freshwater
ERR1101454	uncultured prokaryote	23	68593	0.000335311	Freshwater
ERR1101455	uncultured prokaryote	18	96931	0.000185699	Freshwater
ERR1101457	uncultured prokaryote	14	68662	0.000203897	Freshwater
ERR1101458	uncultured prokaryote	2	103374	1.93472e-05	Freshwater
ERR1101463	uncultured prokaryote	27	81114	0.000332865	Freshwater
ERR1101466	uncultured prokaryote	22	103848	0.000211848	Freshwater
ERR1101468	uncultured prokaryote	13	91892	0.00014147	Freshwater
ERR1101469	uncultured prokaryote	7	103418	6.76865e-05	Freshwater
ERR1101470	uncultured prokaryote	10	107794	9.27695e-05	Freshwater
ERR1101471	uncultured prokaryote	2	80444	2.4862e-05	Freshwater
ERR1101472	uncultured prokaryote	54	119926	0.000450278	Freshwater
ERR1101478	uncultured prokaryote	24	77126	0.000311179	Freshwater
ERR1101479	uncultured prokaryote	8	59854	0.000133659	Freshwater
ERR1101480	uncultured prokaryote	17	97257	0.000174795	Freshwater
ERR1101482	uncultured prokaryote	44	117987	0.000372922	Freshwater
ERR1101484	uncultured prokaryote	24	99400	0.000241449	Freshwater
ERR1101487	uncultured prokaryote	10	60549	0.000165155	Freshwater
ERR1101488	uncultured prokaryote	37	85171	0.00043442	Freshwater
ERR1101489	uncultured prokaryote	27	76435	0.000353241	Freshwater
ERR1101494	uncultured prokaryote	13	94413	0.000137693	Freshwater
ERR1101498	uncultured prokaryote	14	75107	0.000186401	Freshwater
ERR1101499	uncultured prokaryote	59	96503	0.00061138	Freshwater
ERR1101500	uncultured prokaryote	41	105823	0.000387439	Freshwater
ERR1101501	uncultured prokaryote	31	98646	0.000314255	Freshwater
ERR1101503	uncultured prokaryote	8	113649	7.03922e-05	Freshwater
ERR1101504	uncultured prokaryote	31	103161	0.000300501	Freshwater
ERR1101507	uncultured prokaryote	16	82544	0.000193836	Freshwater
ERR1101508	uncultured prokaryote	33	108079	0.000305332	Freshwater
ERR1101510	uncultured prokaryote	27	87913	0.000307122	Freshwater
ERR1101511	uncultured prokaryote	12	83981	0.000142889	Freshwater
ERR1101513	uncultured prokaryote	32	73389	0.000436033	Freshwater
ERR1101517	uncultured prokaryote	28	109683	0.000255281	Freshwater
ERR1101518	uncultured prokaryote	15	106344	0.000141052	Freshwater
ERR1101519	uncultured prokaryote	52	86259	0.000602836	Freshwater
ERR1101521	uncultured prokaryote	3	104535	2.86985e-05	Freshwater
ERR1101524	uncultured prokaryote	38	101873	0.000373013	Freshwater
ERR1101526	uncultured prokaryote	23	89912	0.000255806	Freshwater
ERR1101528	uncultured prokaryote	23	78763	0.000292015	Freshwater
ERR1101529	uncultured prokaryote	7	97846	7.1541e-05	Freshwater
ERR1101530	uncultured prokaryote	15	96067	0.000156141	Freshwater
ERR1101531	uncultured prokaryote	4	75620	5.28961e-05	Freshwater
ERR1101535	uncultured prokaryote	19	100367	0.000189305	Freshwater
ERR1101536	uncultured prokaryote	2	90170	2.21803e-05	Freshwater
ERR1101539	uncultured prokaryote	35	82414	0.000424685	Freshwater
ERR1101542	uncultured prokaryote	17	68992	0.000246405	Freshwater
ERR1101550	uncultured prokaryote	17	83504	0.000203583	Freshwater
ERR1101552	uncultured prokaryote	6	61897	9.69352e-05	Freshwater
ERR1101560	uncultured prokaryote	3	54611	5.4934e-05	Freshwater
ERR1101562	uncultured prokaryote	1	106602	9.38069e-06	Freshwater
ERR1101564	uncultured prokaryote	1	66036	1.51433e-05	Freshwater
ERR1101566	uncultured prokaryote	3	55540	5.40151e-05	Freshwater
ERR1101568	uncultured prokaryote	16	99961	0.000160062	Freshwater
ERR1101576	uncultured prokaryote	12	118677	0.000101115	Freshwater
ERR1101577	uncultured prokaryote	8	102916	7.77333e-05	Freshwater
ERR1101578	uncultured prokaryote	2	75206	2.65936e-05	Freshwater
ERR1101580	uncultured prokaryote	2	81314	2.4596e-05	Freshwater
ERR1101581	uncultured prokaryote	6	104718	5.72967e-05	Freshwater
ERR1101583	uncultured prokaryote	3	134132	2.2366e-05	Freshwater
ERR1101585	uncultured prokaryote	13	91450	0.000142154	Freshwater
ERR1101590	uncultured prokaryote	1	92190	1.08472e-05	Freshwater
ERR1101594	uncultured prokaryote	9	151157	5.95407e-05	Freshwater
ERR1101597	uncultured prokaryote	14	111949	0.000125057	Freshwater
ERR1101602	uncultured prokaryote	7	127905	5.47281e-05	Freshwater
ERR1101604	uncultured prokaryote	7	68389	0.000102356	Freshwater
ERR1101615	uncultured prokaryote	10	89848	0.000111299	Freshwater
ERR1101622	uncultured prokaryote	20	76591	0.000261127	Freshwater
ERR1101624	uncultured prokaryote	3	69685	4.30509e-05	Freshwater
ERR1101625	uncultured prokaryote	3	73514	4.08086e-05	Freshwater
ERR1101627	uncultured prokaryote	3	62202	4.823e-05	Freshwater
ERR1101628	uncultured prokaryote	28	58254	0.000480654	Freshwater
ERR1104478	uncultured prokaryote	42	107971	0.000388993	Freshwater
ERR1121315	freshwater metagenome	13	20174	0.000644394	Freshwater
ERR1377201	Bacteria abnormis	8	28703	0.000278717	Freshwater
ERR1377202	Bacteria abnormis	10	20538	0.000486902	Freshwater
ERR1377203	Bacteria abnormis	12	21284	0.000563804	Freshwater
ERR1377205	Bacteria abnormis	6	21230	0.000282619	Freshwater
ERR1377208	Bacteria abnormis	18	26022	0.000691722	Freshwater
ERR1377209	Bacteria abnormis	9	30039	0.000299611	Freshwater
ERR1377210	Bacteria abnormis	3	26532	0.000113071	Freshwater
ERR1377211	Bacteria abnormis	7	24042	0.000291157	Freshwater
ERR1377212	Bacteria abnormis	92	35438	0.00259608	Freshwater
ERR1377213	Bacteria abnormis	44	32006	0.00137474	Freshwater
ERR1377214	Bacteria abnormis	3	33517	8.95068e-05	Freshwater
ERR1377215	Bacteria abnormis	28	34978	0.000800503	Freshwater
ERR1377219	Bacteria abnormis	42	28253	0.00148657	Freshwater
ERR1377221	Bacteria abnormis	34	28949	0.00117448	Freshwater
ERR1377225	Bacteria abnormis	23	44221	0.000520115	Freshwater
ERR1377226	Bacteria abnormis	54	36976	0.00146041	Freshwater
ERR1377230	Bacteria abnormis	58	38941	0.00148943	Freshwater
ERR1377242	Bacteria abnormis	21	33585	0.000625279	Freshwater
ERR1377245	Bacteria abnormis	28	33861	0.00082691	Freshwater
ERR1377249	Bacteria abnormis	1	29639	3.37393e-05	Freshwater
ERR1377251	Bacteria abnormis	38	33926	0.00112008	Freshwater
ERR1377252	Bacteria abnormis	110	31384	0.00350497	Freshwater
ERR1377253	Bacteria abnormis	43	35666	0.00120563	Freshwater
ERR1377254	Bacteria abnormis	4	32402	0.000123449	Freshwater
ERR1380288	freshwater metagenome	4	78487	5.09639e-05	Freshwater
ERR1380297	freshwater metagenome	1	109761	9.1107e-06	Freshwater
ERR1380298	freshwater metagenome	1	87274	1.14582e-05	Freshwater
ERR206708	environmental samples	2	952	0.00210084	Freshwater
ERR206710	environmental samples	4	3310	0.00120846	Freshwater
ERR206711	environmental samples	1	2507	0.000398883	Freshwater
ERR206716	environmental samples	3	3649	0.000822143	Freshwater
ERR206717	environmental samples	9	6299	0.0014288	Freshwater
ERR206718	environmental samples	11	4537	0.00242451	Freshwater
ERR206719	environmental samples	35	14578	0.00240088	Freshwater
ERR206720	environmental samples	3	2771	0.00108264	Freshwater
ERR206721	environmental samples	2	2845	0.000702988	Freshwater
ERR206722	environmental samples	11	5147	0.00213717	Freshwater
ERR206723	environmental samples	1	3984	0.000251004	Freshwater
ERR206735	environmental samples	5	2849	0.001755	Freshwater
ERR206742	environmental samples	3	4611	0.000650618	Freshwater
ERR206755	environmental samples	2	5731	0.000348979	Freshwater
ERR206756	environmental samples	3	2445	0.00122699	Freshwater
ERR206757	environmental samples	1	2544	0.000393082	Freshwater
ERR206758	environmental samples	1	1853	0.000539665	Freshwater
ERR430927	metagenome sequence	1	3113	0.000321234	Freshwater
ERR430929	metagenome sequence	1	1822	0.000548847	Freshwater
ERR653157	freshwater metagenome	1	11544	8.66251e-05	Freshwater
ERR653158	freshwater metagenome	3	14782	0.00020295	Freshwater
ERR653161	freshwater metagenome	3	18289	0.000164033	Freshwater
ERR653162	freshwater metagenome	4	15724	0.000254388	Freshwater
ERR653163	freshwater metagenome	4	18563	0.000215482	Freshwater
ERR653200	freshwater metagenome	3	10026	0.000299222	Freshwater
ERR653203	freshwater metagenome	10	21589	0.000463199	Freshwater
ERR653204	freshwater metagenome	2	12876	0.000155328	Freshwater
ERR673650	metagenomes	52	7496	0.00693703	Freshwater
ERR904471	metagenome	4	36260	0.000110314	Freshwater
ERR904472	metagenome	25	10778	0.00231954	Freshwater
ERR904474	metagenome	4	4112	0.000972763	Freshwater
ERR904476	metagenome	1	2841	0.000351989	Freshwater
ERR904480	metagenome	1539	64774	0.0237595	Freshwater
ERR904481	metagenome	14	71294	0.00019637	Freshwater
SRR1014072	aquatic metagenome	1	3732	0.000267953	Freshwater
SRR1014073	aquatic metagenome	1	6061	0.000164989	Freshwater
SRR1014078	aquatic metagenome	2	5863	0.000341122	Freshwater
SRR1014079	aquatic metagenome	8	5362	0.00149198	Freshwater
SRR1014080	aquatic metagenome	2	4995	0.0004004	Freshwater
SRR1014081	aquatic metagenome	2	4401	0.000454442	Freshwater
SRR1014083	aquatic metagenome	1	4027	0.000248324	Freshwater
SRR1048389	freshwater metagenome	5	3217	0.00155424	Freshwater
SRR1050619	freshwater metagenome	5	4189	0.0011936	Freshwater
SRR1050620	freshwater metagenome	2	3806	0.000525486	Freshwater
SRR1050621	freshwater metagenome	3	3068	0.000977836	Freshwater
SRR1050622	freshwater metagenome	1	3811	0.000262398	Freshwater
SRR1050624	freshwater metagenome	1	4000	0.00025	Freshwater
SRR1056585	freshwater metagenome	1	3509	0.000284981	Freshwater
SRR1056587	freshwater metagenome	1	4266	0.000234412	Freshwater
SRR1056591	freshwater metagenome	1	4175	0.000239521	Freshwater
SRR1056593	freshwater metagenome	1	3352	0.000298329	Freshwater
SRR1056595	freshwater metagenome	26	3222	0.00806952	Freshwater
SRR1056596	freshwater metagenome	3	4151	0.000722717	Freshwater
SRR1056597	freshwater metagenome	8	2850	0.00280702	Freshwater
SRR1056598	freshwater metagenome	1	3450	0.000289855	Freshwater
SRR1056599	freshwater metagenome	2	3179	0.000629129	Freshwater
SRR1056601	freshwater metagenome	1	2768	0.000361272	Freshwater
SRR1057821	freshwater metagenome	2	2216	0.000902527	Freshwater
SRR1057822	freshwater metagenome	15	4720	0.00317797	Freshwater
SRR1057823	freshwater metagenome	2	4355	0.000459242	Freshwater
SRR1057824	freshwater metagenome	1	2323	0.000430478	Freshwater
SRR1057825	freshwater metagenome	8	2932	0.00272851	Freshwater
SRR1057826	freshwater metagenome	3	3734	0.000803428	Freshwater
SRR1057839	freshwater metagenome	2	3997	0.000500375	Freshwater
SRR1057840	freshwater metagenome	1	4085	0.000244798	Freshwater
SRR1057853	freshwater metagenome	2	3916	0.000510725	Freshwater
SRR1057868	freshwater metagenome	2	1838	0.00108814	Freshwater
SRR1057915	freshwater metagenome	5	2972	0.00168237	Freshwater
SRR1063405	freshwater metagenome	535	382677	0.00139805	Freshwater
SRR1173255	aquatic metagenome	1	3658	0.000273373	Freshwater
SRR1173646	aquatic metagenome	7	3992	0.00175351	Freshwater
SRR1174488	freshwater metagenome	4	15821	0.000252829	Freshwater
SRR1174489	freshwater metagenome	3	16820	0.000178359	Freshwater
SRR1174490	freshwater metagenome	5	18530	0.000269833	Freshwater
SRR1174491	freshwater metagenome	2	10712	0.000186706	Freshwater
SRR1174492	freshwater metagenome	6	23843	0.000251646	Freshwater
SRR1174493	freshwater metagenome	1	13675	7.31261e-05	Freshwater
SRR1174494	freshwater metagenome	2	13077	0.00015294	Freshwater
SRR1174496	freshwater metagenome	1	25032	3.99489e-05	Freshwater
SRR1174497	freshwater metagenome	2	13263	0.000150795	Freshwater
SRR1174499	freshwater metagenome	1	11876	8.42034e-05	Freshwater
SRR1174503	freshwater metagenome	1	16111	6.20694e-05	Freshwater
SRR1174506	freshwater metagenome	2	10984	0.000182083	Freshwater
SRR1174507	freshwater metagenome	5	16052	0.000311488	Freshwater
SRR1174508	freshwater metagenome	3	12711	0.000236016	Freshwater
SRR1174509	freshwater metagenome	4	19748	0.000202552	Freshwater
SRR1174510	freshwater metagenome	9	16610	0.000541842	Freshwater
SRR1174512	freshwater metagenome	4	12449	0.000321311	Freshwater
SRR1174514	freshwater metagenome	1	14050	7.11744e-05	Freshwater
SRR1174515	freshwater metagenome	1	11653	8.58148e-05	Freshwater
SRR1174516	freshwater metagenome	1	11719	8.53315e-05	Freshwater
SRR1174518	freshwater metagenome	1	15059	6.64055e-05	Freshwater
SRR1174519	freshwater metagenome	2	16265	0.000122963	Freshwater
SRR1174520	freshwater metagenome	2	15692	0.000127453	Freshwater
SRR1174521	freshwater metagenome	1	17087	5.8524e-05	Freshwater
SRR1174523	freshwater metagenome	1	13706	7.29607e-05	Freshwater
SRR1174526	freshwater metagenome	1	11860	8.4317e-05	Freshwater
SRR1174528	freshwater metagenome	1	16005	6.24805e-05	Freshwater
SRR1174530	freshwater metagenome	2	15363	0.000130183	Freshwater
SRR1174532	freshwater metagenome	1	14973	6.67869e-05	Freshwater
SRR1174533	freshwater metagenome	1	16161	6.18774e-05	Freshwater
SRR1174535	freshwater metagenome	1	15614	6.40451e-05	Freshwater
SRR1174536	freshwater metagenome	2	12654	0.000158053	Freshwater
SRR1263030	aquatic metagenome	7	6855	0.00102115	Freshwater
SRR1421525	freshwater metagenome	2	17753	0.000112657	Freshwater
SRR1421527	freshwater metagenome	12	17842	0.00067257	Freshwater
SRR1421532	freshwater metagenome	5	17849	0.000280128	Freshwater
SRR1421535	freshwater metagenome	1	67052	1.49138e-05	Freshwater
SRR1421540	freshwater metagenome	3	24833	0.000120807	Freshwater
SRR1421564	freshwater metagenome	1	17372	5.75639e-05	Freshwater
SRR1421573	freshwater metagenome	114	180523	0.000631498	Freshwater
SRR1421574	freshwater metagenome	16	13124	0.00121914	Freshwater
SRR1421578	freshwater metagenome	1	54753	1.82638e-05	Freshwater
SRR1421583	freshwater metagenome	72	128848	0.000558798	Freshwater
SRR1421614	freshwater metagenome	9	95258	9.44803e-05	Freshwater
SRR1421623	freshwater metagenome	4	28127	0.000142212	Freshwater
SRR1421625	freshwater metagenome	7	142194	4.92285e-05	Freshwater
SRR1421626	freshwater metagenome	61	19259	0.00316735	Freshwater
SRR1421637	freshwater metagenome	16	142011	0.000112667	Freshwater
SRR1421645	freshwater metagenome	31	152455	0.000203339	Freshwater
SRR1531627	aquatic metagenome	1	10435	9.58313e-05	Freshwater
SRR1531636	aquatic metagenome	1	6707	0.000149098	Freshwater
SRR1531637	aquatic metagenome	2	10865	0.000184077	Freshwater
SRR1531642	aquatic metagenome	15	11222	0.00133666	Freshwater
SRR1531643	aquatic metagenome	1	8165	0.000122474	Freshwater
SRR1531645	aquatic metagenome	1	8570	0.000116686	Freshwater
SRR1531646	aquatic metagenome	2	11436	0.000174886	Freshwater
SRR1531648	aquatic metagenome	2	7024	0.000284738	Freshwater
SRR1531651	aquatic metagenome	1	13507	7.40357e-05	Freshwater
SRR1531657	aquatic metagenome	1	9414	0.000106225	Freshwater
SRR1531659	aquatic metagenome	1	7555	0.000132363	Freshwater
SRR1531661	aquatic metagenome	1	10576	9.45537e-05	Freshwater
SRR1531663	aquatic metagenome	6	10870	0.000551978	Freshwater
SRR1531664	aquatic metagenome	3	9786	0.00030656	Freshwater
SRR1531665	aquatic metagenome	6	13150	0.000456274	Freshwater
SRR1531667	aquatic metagenome	2	6139	0.000325786	Freshwater
SRR1531671	aquatic metagenome	4	10613	0.000376896	Freshwater
SRR1531672	aquatic metagenome	1	9477	0.000105519	Freshwater
SRR1531675	aquatic metagenome	8	14602	0.00054787	Freshwater
SRR1531676	aquatic metagenome	3	10374	0.000289184	Freshwater
SRR1531678	aquatic metagenome	1	9433	0.000106011	Freshwater
SRR1531679	aquatic metagenome	7	9875	0.000708861	Freshwater
SRR1531681	aquatic metagenome	1	9939	0.000100614	Freshwater
SRR1531682	aquatic metagenome	4	7755	0.000515796	Freshwater
SRR1531683	aquatic metagenome	2	6662	0.00030021	Freshwater
SRR1531685	aquatic metagenome	1	8923	0.00011207	Freshwater
SRR1531686	aquatic metagenome	7	11242	0.000622665	Freshwater
SRR1531696	aquatic metagenome	2	6284	0.000318269	Freshwater
SRR1531699	aquatic metagenome	1	9813	0.000101906	Freshwater
SRR1531706	aquatic metagenome	2	12552	0.000159337	Freshwater
SRR1531714	aquatic metagenome	3	11096	0.000270368	Freshwater
SRR1531722	aquatic metagenome	1	18393	5.43685e-05	Freshwater
SRR1531725	aquatic metagenome	1	8333	0.000120005	Freshwater
SRR1531726	aquatic metagenome	8	13539	0.000590886	Freshwater
SRR1531728	aquatic metagenome	1	13034	7.67224e-05	Freshwater
SRR1531730	aquatic metagenome	2	11841	0.000168905	Freshwater
SRR1531731	aquatic metagenome	1	14972	6.67913e-05	Freshwater
SRR1531732	aquatic metagenome	2	14030	0.000142552	Freshwater
SRR1531735	aquatic metagenome	1	13009	7.68699e-05	Freshwater
SRR1531738	aquatic metagenome	4	12618	0.000317007	Freshwater
SRR1531744	aquatic metagenome	2	17212	0.000116198	Freshwater
SRR1531745	aquatic metagenome	1	14133	7.07564e-05	Freshwater
SRR1531746	aquatic metagenome	2	9173	0.000218031	Freshwater
SRR1531747	aquatic metagenome	1	8392	0.000119161	Freshwater
SRR1531749	aquatic metagenome	2	10153	0.000196986	Freshwater
SRR1531757	aquatic metagenome	7	10278	0.000681066	Freshwater
SRR1531758	aquatic metagenome	1	8932	0.000111957	Freshwater
SRR1531762	aquatic metagenome	7	9274	0.000754798	Freshwater
SRR1553099	aquatic metagenome	14	14541	0.000962795	Freshwater
SRR1553168	aquatic metagenome	4	8003	0.000499813	Freshwater
SRR1554319	freshwater metagenome	14	22400	0.000625	Freshwater
SRR1554322	freshwater metagenome	28	71334	0.00039252	Freshwater
SRR1554323	freshwater metagenome	15	20863	0.000718976	Freshwater
SRR1554325	freshwater metagenome	8	101652	7.86999e-05	Freshwater
SRR1554326	freshwater metagenome	8	38368	0.000208507	Freshwater
SRR1554327	freshwater metagenome	58	97436	0.000595263	Freshwater
SRR1554328	freshwater metagenome	19	99955	0.000190086	Freshwater
SRR1554329	freshwater metagenome	20	43803	0.00045659	Freshwater
SRR1554330	freshwater metagenome	38	108260	0.000351007	Freshwater
SRR1554331	freshwater metagenome	18	31895	0.000564352	Freshwater
SRR1554332	freshwater metagenome	1	25991	3.84749e-05	Freshwater
SRR1554334	freshwater metagenome	54	48795	0.00110667	Freshwater
SRR1554336	freshwater metagenome	11	34595	0.000317965	Freshwater
SRR1554338	freshwater metagenome	1	21129	4.73283e-05	Freshwater
SRR1554339	freshwater metagenome	2	37194	5.37721e-05	Freshwater
SRR1554342	freshwater metagenome	4	47407	8.43757e-05	Freshwater
SRR1554343	freshwater metagenome	22	45323	0.000485405	Freshwater
SRR1554347	freshwater metagenome	5	33492	0.000149289	Freshwater
SRR1554348	freshwater metagenome	1	20400	4.90196e-05	Freshwater
SRR1554386	freshwater metagenome	4	46714	8.56274e-05	Freshwater
SRR1554390	freshwater metagenome	19	17305	0.00109795	Freshwater
SRR1554394	freshwater metagenome	2	24275	8.23893e-05	Freshwater
SRR1554396	freshwater metagenome	1	31979	3.12705e-05	Freshwater
SRR1554399	freshwater metagenome	4	23749	0.000168428	Freshwater
SRR1554401	freshwater metagenome	23	96243	0.000238978	Freshwater
SRR1554405	freshwater metagenome	84	22345	0.00375923	Freshwater
SRR1617400	freshwater metagenome	19	6017	0.00315772	Freshwater
SRR1617401	freshwater metagenome	1	13327	7.50356e-05	Freshwater
SRR1617405	freshwater metagenome	3	3190	0.000940439	Freshwater
SRR1617406	freshwater metagenome	15	6424	0.00233499	Freshwater
SRR1617407	freshwater metagenome	5	3412	0.00146542	Freshwater
SRR1618646	aquatic metagenome	9	11211	0.000802783	Freshwater
SRR1618649	aquatic metagenome	1	7800	0.000128205	Freshwater
SRR1618650	aquatic metagenome	11	6548	0.0016799	Freshwater
SRR1618655	aquatic metagenome	1	5993	0.000166861	Freshwater
SRR1618656	aquatic metagenome	4	10172	0.000393236	Freshwater
SRR1618659	aquatic metagenome	4	4997	0.00080048	Freshwater
SRR1618660	aquatic metagenome	1	7245	0.000138026	Freshwater
SRR1618664	aquatic metagenome	1	6862	0.00014573	Freshwater
SRR1643854	aquatic metagenome	8	8660	0.000923788	Freshwater
SRR1643856	aquatic metagenome	1	17141	5.83397e-05	Freshwater
SRR1643862	aquatic metagenome	3	22026	0.000136203	Freshwater
SRR1643865	aquatic metagenome	2	24120	8.29187e-05	Freshwater
SRR1643869	aquatic metagenome	1	44051	2.2701e-05	Freshwater
SRR1643879	aquatic metagenome	1	28179	3.54874e-05	Freshwater
SRR1643881	aquatic metagenome	1	24463	4.08781e-05	Freshwater
SRR1643883	aquatic metagenome	1	25827	3.87192e-05	Freshwater
SRR1643886	aquatic metagenome	1	24945	4.00882e-05	Freshwater
SRR1643887	aquatic metagenome	1	21004	4.761e-05	Freshwater
SRR1643888	aquatic metagenome	5	22620	0.000221043	Freshwater
SRR1643891	aquatic metagenome	4	23121	0.000173003	Freshwater
SRR1643894	aquatic metagenome	1	18370	5.44366e-05	Freshwater
SRR1643895	aquatic metagenome	4	20360	0.000196464	Freshwater
SRR1643898	aquatic metagenome	1	18909	5.28849e-05	Freshwater
SRR1643903	aquatic metagenome	1	38006	2.63116e-05	Freshwater
SRR1643914	aquatic metagenome	1	22365	4.47127e-05	Freshwater
SRR1643921	aquatic metagenome	1	19997	5.00075e-05	Freshwater
SRR1643927	aquatic metagenome	1	28295	3.53419e-05	Freshwater
SRR1643930	aquatic metagenome	7	38841	0.000180222	Freshwater
SRR1643931	aquatic metagenome	2	19410	0.00010304	Freshwater
SRR1643932	aquatic metagenome	2	10803	0.000185134	Freshwater
SRR1643933	aquatic metagenome	3	25488	0.000117702	Freshwater
SRR1643934	aquatic metagenome	3	26847	0.000111744	Freshwater
SRR1643941	aquatic metagenome	2	15076	0.000132661	Freshwater
SRR1643942	aquatic metagenome	1	21985	4.54856e-05	Freshwater
SRR1643944	aquatic metagenome	2	30341	6.59174e-05	Freshwater
SRR1697631	freshwater metagenome	3	93998	3.19156e-05	Freshwater
SRR1697634	freshwater metagenome	41	90163	0.000454732	Freshwater
SRR1697639	freshwater metagenome	2	82478	2.42489e-05	Freshwater
SRR1697642	freshwater metagenome	45	80837	0.000556676	Freshwater
SRR1697647	freshwater metagenome	1	82653	1.20988e-05	Freshwater
SRR1697652	freshwater metagenome	3	91570	3.27618e-05	Freshwater
SRR1697653	freshwater metagenome	3	94414	3.17749e-05	Freshwater
SRR1697654	freshwater metagenome	14	86824	0.000161246	Freshwater
SRR1697655	freshwater metagenome	111	100056	0.00110938	Freshwater
SRR1697658	freshwater metagenome	12	86403	0.000138884	Freshwater
SRR1697660	freshwater metagenome	6	71707	8.36738e-05	Freshwater
SRR1697662	freshwater metagenome	82	104015	0.000788348	Freshwater
SRR1697666	freshwater metagenome	3	86944	3.4505e-05	Freshwater
SRR1697667	freshwater metagenome	96	91842	0.00104527	Freshwater
SRR1697671	freshwater metagenome	1	89101	1.12232e-05	Freshwater
SRR1697681	freshwater metagenome	2	94013	2.12737e-05	Freshwater
SRR1697684	freshwater metagenome	15	90212	0.000166275	Freshwater
SRR1697685	freshwater metagenome	3	82329	3.64392e-05	Freshwater
SRR1697691	freshwater metagenome	17	85719	0.000198322	Freshwater
SRR1697694	freshwater metagenome	18	63240	0.00028463	Freshwater
SRR1697697	freshwater metagenome	55	79199	0.000694453	Freshwater
SRR1697698	freshwater metagenome	7	98214	7.12729e-05	Freshwater
SRR1697703	freshwater metagenome	3	86498	3.46829e-05	Freshwater
SRR1697708	freshwater metagenome	1	86205	1.16003e-05	Freshwater
SRR1697709	freshwater metagenome	15	89584	0.000167441	Freshwater
SRR1697714	freshwater metagenome	22	81417	0.000270214	Freshwater
SRR1697715	freshwater metagenome	5	88760	5.63317e-05	Freshwater
SRR1697762	freshwater metagenome	72	102618	0.000701631	Freshwater
SRR1697765	freshwater metagenome	2	62831	3.18314e-05	Freshwater
SRR1697768	freshwater metagenome	49	87732	0.000558519	Freshwater
SRR1697769	freshwater metagenome	10	24855	0.000402334	Freshwater
SRR1697779	freshwater metagenome	79	101182	0.000780771	Freshwater
SRR1697788	freshwater metagenome	35	86020	0.000406882	Freshwater
SRR1697794	freshwater metagenome	21	84162	0.000249519	Freshwater
SRR1697801	freshwater metagenome	68	91219	0.000745459	Freshwater
SRR1697809	freshwater metagenome	7	92632	7.55678e-05	Freshwater
SRR1697812	freshwater metagenome	27	57663	0.000468238	Freshwater
SRR1697816	freshwater metagenome	34	91670	0.000370896	Freshwater
SRR1697817	freshwater metagenome	32	99628	0.000321195	Freshwater
SRR1697827	freshwater metagenome	29	82529	0.000351392	Freshwater
SRR1697828	freshwater metagenome	45	84701	0.000531281	Freshwater
SRR1697829	freshwater metagenome	5	57837	8.64499e-05	Freshwater
SRR1697833	freshwater metagenome	41	100679	0.000407235	Freshwater
SRR1697835	freshwater metagenome	71	77168	0.00092007	Freshwater
SRR1697838	freshwater metagenome	193	79789	0.00241888	Freshwater
SRR1697842	freshwater metagenome	21	50813	0.00041328	Freshwater
SRR1707094	aquatic metagenome	6	14474	0.000414536	Freshwater
SRR1707133	aquatic metagenome	4	13900	0.00028777	Freshwater
SRR1707215	aquatic metagenome	21	16297	0.00128858	Freshwater
SRR1707216	aquatic metagenome	8	15973	0.000500845	Freshwater
SRR1707219	aquatic metagenome	6	11379	0.000527287	Freshwater
SRR1707220	aquatic metagenome	4	13326	0.000300165	Freshwater
SRR1707224	aquatic metagenome	3	16944	0.000177054	Freshwater
SRR1707225	aquatic metagenome	9	8284	0.00108643	Freshwater
SRR1707227	aquatic metagenome	17	12090	0.00140612	Freshwater
SRR1707279	aquatic metagenome	12	9298	0.0012906	Freshwater
SRR1745885	freshwater metagenome	8	45585	0.000175496	Freshwater
SRR1745887	freshwater metagenome	6	32057	0.000187167	Freshwater
SRR1745889	freshwater metagenome	5	13765	0.00036324	Freshwater
SRR1745894	freshwater metagenome	6	24571	0.00024419	Freshwater
SRR1745898	freshwater metagenome	3	29906	0.000100314	Freshwater
SRR1745899	freshwater metagenome	13	43156	0.000301233	Freshwater
SRR1745900	freshwater metagenome	2	37360	5.35332e-05	Freshwater
SRR1745901	freshwater metagenome	7	28447	0.000246072	Freshwater
SRR1745902	freshwater metagenome	4	16786	0.000238294	Freshwater
SRR1745903	freshwater metagenome	5	13907	0.000359531	Freshwater
SRR1745906	freshwater metagenome	2	16592	0.00012054	Freshwater
SRR1745907	freshwater metagenome	10	77763	0.000128596	Freshwater
SRR1745908	freshwater metagenome	8	50633	0.000158	Freshwater
SRR1745909	freshwater metagenome	7	78842	8.87852e-05	Freshwater
SRR1745910	freshwater metagenome	2	53237	3.75679e-05	Freshwater
SRR1761001	freshwater metagenome	13	134877	9.63841e-05	Freshwater
SRR1761003	freshwater metagenome	14	75228	0.000186101	Freshwater
SRR1761004	freshwater metagenome	59	126026	0.000468157	Freshwater
SRR1761006	freshwater metagenome	11	136317	8.06943e-05	Freshwater
SRR1761007	freshwater metagenome	8	133369	5.9984e-05	Freshwater
SRR1761009	freshwater metagenome	16	108598	0.000147332	Freshwater
SRR1761012	freshwater metagenome	4	124092	3.22341e-05	Freshwater
SRR1761015	freshwater metagenome	4	82896	4.82532e-05	Freshwater
SRR1761016	freshwater metagenome	11	86990	0.000126451	Freshwater
SRR1761019	freshwater metagenome	2	145452	1.37502e-05	Freshwater
SRR1761021	freshwater metagenome	1	148765	6.72201e-06	Freshwater
SRR1761022	freshwater metagenome	4	88205	4.53489e-05	Freshwater
SRR1761025	freshwater metagenome	57	240510	0.000236996	Freshwater
SRR1761026	freshwater metagenome	105	113764	0.000922963	Freshwater
SRR1761029	freshwater metagenome	3	92513	3.24279e-05	Freshwater
SRR1761030	freshwater metagenome	56	160440	0.00034904	Freshwater
SRR1761032	freshwater metagenome	49	404512	0.000121134	Freshwater
SRR1761033	freshwater metagenome	185	303614	0.000609326	Freshwater
SRR1761034	freshwater metagenome	118	152139	0.000775607	Freshwater
SRR1761035	freshwater metagenome	1	65005	1.53834e-05	Freshwater
SRR1761037	freshwater metagenome	6	68379	8.77462e-05	Freshwater
SRR1761038	freshwater metagenome	11	121479	9.05506e-05	Freshwater
SRR1761040	freshwater metagenome	10	124440	8.036e-05	Freshwater
SRR1761042	freshwater metagenome	19	171472	0.000110805	Freshwater
SRR1761043	freshwater metagenome	18	73017	0.000246518	Freshwater
SRR1761045	freshwater metagenome	25	64081	0.000390131	Freshwater
SRR1761046	freshwater metagenome	10	271463	3.68374e-05	Freshwater
SRR1761047	freshwater metagenome	17	108933	0.000156059	Freshwater
SRR1761048	freshwater metagenome	59	179433	0.000328814	Freshwater
SRR1761050	freshwater metagenome	2	50054	3.99568e-05	Freshwater
SRR1761051	freshwater metagenome	5	270417	1.849e-05	Freshwater
SRR1761052	freshwater metagenome	5	114889	4.35203e-05	Freshwater
SRR1761053	freshwater metagenome	35	562460	6.22266e-05	Freshwater
SRR1761054	freshwater metagenome	20	300159	6.66314e-05	Freshwater
SRR1761057	freshwater metagenome	9	258180	3.48594e-05	Freshwater
SRR1761058	freshwater metagenome	2	322336	6.20471e-06	Freshwater
SRR1761062	freshwater metagenome	2	97593	2.04933e-05	Freshwater
SRR1761063	freshwater metagenome	30	202446	0.000148188	Freshwater
SRR1761066	freshwater metagenome	2	139088	1.43794e-05	Freshwater
SRR1761068	freshwater metagenome	10	265651	3.76434e-05	Freshwater
SRR1761070	freshwater metagenome	11	153634	7.15987e-05	Freshwater
SRR1761071	freshwater metagenome	28	343841	8.1433e-05	Freshwater
SRR1761072	freshwater metagenome	6	172250	3.48331e-05	Freshwater
SRR1761073	freshwater metagenome	31	213160	0.000145431	Freshwater
SRR1761074	freshwater metagenome	1	184834	5.41026e-06	Freshwater
SRR1761076	freshwater metagenome	55	186679	0.000294623	Freshwater
SRR1761079	freshwater metagenome	70	720313	9.718e-05	Freshwater
SRR1761081	freshwater metagenome	17	224821	7.56157e-05	Freshwater
SRR1761082	freshwater metagenome	5	342900	1.45815e-05	Freshwater
SRR1761083	freshwater metagenome	9	233207	3.85923e-05	Freshwater
SRR1761084	freshwater metagenome	15	188564	7.95486e-05	Freshwater
SRR1761085	freshwater metagenome	8	222318	3.59845e-05	Freshwater
SRR1761087	freshwater metagenome	3	308472	9.72536e-06	Freshwater
SRR1778121	freshwater metagenome	11	531400	2.07e-05	Freshwater
SRR1778122	freshwater metagenome	48	416937	0.000115125	Freshwater
SRR1778123	freshwater metagenome	139	443747	0.000313242	Freshwater
SRR1778124	freshwater metagenome	42	482254	8.7091e-05	Freshwater
SRR1778126	freshwater metagenome	31	489239	6.33637e-05	Freshwater
SRR1778128	freshwater metagenome	19	429605	4.42267e-05	Freshwater
SRR1778129	freshwater metagenome	1	504398	1.98256e-06	Freshwater
SRR1778136	freshwater metagenome	20	592928	3.37309e-05	Freshwater
SRR1778137	freshwater metagenome	2	395691	5.05445e-06	Freshwater
SRR1778138	freshwater metagenome	10	396670	2.52099e-05	Freshwater
SRR1778139	freshwater metagenome	1	519395	1.92532e-06	Freshwater
SRR1778142	freshwater metagenome	963	489845	0.00196593	Freshwater
SRR1778143	freshwater metagenome	806	616602	0.00130716	Freshwater
SRR1778144	freshwater metagenome	367	486191	0.000754847	Freshwater
SRR1778146	freshwater metagenome	1	506910	1.97274e-06	Freshwater
SRR1917039	aquatic metagenome	37	51566	0.000717527	Freshwater
SRR2015529	freshwater metagenome	2	3247	0.000615953	Freshwater
SRR2015550	freshwater metagenome	1	2489	0.000401768	Freshwater
SRR2015607	freshwater metagenome	2	9659	0.000207061	Freshwater
SRR2015610	freshwater metagenome	1	13896	7.19632e-05	Freshwater
SRR2015618	freshwater metagenome	2	11252	0.000177746	Freshwater
SRR2015619	freshwater metagenome	9	5416	0.00166174	Freshwater
SRR2062962	freshwater metagenome	1	176421	5.66826e-06	Freshwater
SRR2063545	freshwater metagenome	9	285366	3.15384e-05	Freshwater
SRR2063546	freshwater metagenome	30	227875	0.000131651	Freshwater
SRR2063547	freshwater metagenome	9	411020	2.18967e-05	Freshwater
SRR2063671	freshwater metagenome	2	338239	5.91298e-06	Freshwater
SRR2063691	freshwater metagenome	3	316439	9.4805e-06	Freshwater
SRR2076873	freshwater metagenome	55	314519	0.00017487	Freshwater
SRR2076875	freshwater metagenome	2	19642	0.000101823	Freshwater
SRR2076879	freshwater metagenome	17	144681	0.0001175	Freshwater
SRR2076891	freshwater metagenome	27	110019	0.000245412	Freshwater
SRR2076901	freshwater metagenome	3	96480	3.10945e-05	Freshwater
SRR2076907	freshwater metagenome	1	48033	2.0819e-05	Freshwater
SRR2076909	freshwater metagenome	150	149819	0.00100121	Freshwater
SRR2076911	freshwater metagenome	85	111532	0.000762113	Freshwater
SRR2076915	freshwater metagenome	6	199623	3.00567e-05	Freshwater
SRR2076922	freshwater metagenome	1	3646	0.000274273	Freshwater
SRR2076923	freshwater metagenome	40	178765	0.000223757	Freshwater
SRR2076931	freshwater metagenome	20	175533	0.000113939	Freshwater
SRR2076933	freshwater metagenome	2	17831	0.000112164	Freshwater
SRR2076945	freshwater metagenome	48	117683	0.000407875	Freshwater
SRR2076971	freshwater metagenome	1	1736	0.000576037	Freshwater
SRR2076979	freshwater metagenome	2914	325271	0.00895868	Freshwater
SRR2076981	freshwater metagenome	1	13286	7.52672e-05	Freshwater
SRR2076983	freshwater metagenome	178	195561	0.000910202	Freshwater
SRR2076985	freshwater metagenome	431	471832	0.000913461	Freshwater
SRR2076991	freshwater metagenome	63	120422	0.00052316	Freshwater
SRR2077011	freshwater metagenome	1	219899	4.54754e-06	Freshwater
SRR2077013	freshwater metagenome	169	154072	0.00109689	Freshwater
SRR2077015	freshwater metagenome	4	6197	0.000645474	Freshwater
SRR2077017	freshwater metagenome	78	120663	0.000646428	Freshwater
SRR2077023	freshwater metagenome	76	143454	0.000529787	Freshwater
SRR2077025	freshwater metagenome	40	114437	0.000349537	Freshwater
SRR2077027	freshwater metagenome	33	137983	0.00023916	Freshwater
SRR2077029	freshwater metagenome	4	14479	0.000276262	Freshwater
SRR2077041	freshwater metagenome	16	92347	0.00017326	Freshwater
SRR2077049	freshwater metagenome	10	207984	4.80806e-05	Freshwater
SRR2077051	freshwater metagenome	17	49991	0.000340061	Freshwater
SRR2077053	freshwater metagenome	58	37647	0.00154063	Freshwater
SRR2077057	freshwater metagenome	70	340945	0.000205312	Freshwater
SRR2077059	freshwater metagenome	4	190063	2.10457e-05	Freshwater
SRR2077063	freshwater metagenome	5	15453	0.000323562	Freshwater
SRR2077071	freshwater metagenome	48	117938	0.000406994	Freshwater
SRR2077073	freshwater metagenome	15	145547	0.000103059	Freshwater
SRR2077075	freshwater metagenome	26	81764	0.000317988	Freshwater
SRR2077077	freshwater metagenome	1	15066	6.63746e-05	Freshwater
SRR2083863	freshwater metagenome	6	242382	2.47543e-05	Freshwater
SRR2083864	freshwater metagenome	30	144289	0.000207916	Freshwater
SRR2083866	freshwater metagenome	32	283505	0.000112873	Freshwater
SRR2083869	freshwater metagenome	44	316127	0.000139185	Freshwater
SRR2083870	freshwater metagenome	22	282754	7.78061e-05	Freshwater
SRR2083873	freshwater metagenome	37	307115	0.000120476	Freshwater
SRR2083876	freshwater metagenome	14	107522	0.000130206	Freshwater
SRR2083878	freshwater metagenome	51	366696	0.00013908	Freshwater
SRR2083880	freshwater metagenome	33	154859	0.000213097	Freshwater
SRR2083881	freshwater metagenome	25	361589	6.91393e-05	Freshwater
SRR2083882	freshwater metagenome	55	366379	0.000150118	Freshwater
SRR2083883	freshwater metagenome	8	232867	3.43544e-05	Freshwater
SRR2083884	freshwater metagenome	17	122877	0.00013835	Freshwater
SRR2083885	freshwater metagenome	27	258931	0.000104275	Freshwater
SRR2083886	freshwater metagenome	44	272467	0.000161487	Freshwater
SRR2083887	freshwater metagenome	13	311767	4.16978e-05	Freshwater
SRR2083888	freshwater metagenome	22	158811	0.000138529	Freshwater
SRR2083890	freshwater metagenome	33	338916	9.73693e-05	Freshwater
SRR2083894	freshwater metagenome	38	283769	0.000133912	Freshwater
SRR2083896	freshwater metagenome	22	122857	0.00017907	Freshwater
SRR2083897	freshwater metagenome	36	293985	0.000122455	Freshwater
SRR2083898	freshwater metagenome	50	275881	0.000181238	Freshwater
SRR2083899	freshwater metagenome	6	258589	2.32028e-05	Freshwater
SRR2083901	freshwater metagenome	28	312478	8.96063e-05	Freshwater
SRR2083902	freshwater metagenome	43	312329	0.000137675	Freshwater
SRR2083905	freshwater metagenome	51	331346	0.000153918	Freshwater
SRR2083906	freshwater metagenome	32	290660	0.000110094	Freshwater
SRR2083908	freshwater metagenome	14	112900	0.000124004	Freshwater
SRR2083910	freshwater metagenome	40	322900	0.000123877	Freshwater
SRR2083912	freshwater metagenome	24	153294	0.000156562	Freshwater
SRR2083914	freshwater metagenome	66	314919	0.000209578	Freshwater
SRR2083915	freshwater metagenome	5	236975	2.10993e-05	Freshwater
SRR2083917	freshwater metagenome	17	252740	6.72628e-05	Freshwater
SRR2083918	freshwater metagenome	23	203274	0.000113148	Freshwater
SRR2083922	freshwater metagenome	40	324773	0.000123163	Freshwater
SRR2083924	freshwater metagenome	22	146665	0.000150002	Freshwater
SRR2083926	freshwater metagenome	25	298360	8.37914e-05	Freshwater
SRR2083928	freshwater metagenome	18	134807	0.000133524	Freshwater
SRR2083930	freshwater metagenome	42	297966	0.000140956	Freshwater
SRR2083934	freshwater metagenome	32	359141	8.91015e-05	Freshwater
SRR2083936	freshwater metagenome	26	150330	0.000172953	Freshwater
SRR2083938	freshwater metagenome	29	284600	0.000101897	Freshwater
SRR2083941	freshwater metagenome	57	304150	0.000187408	Freshwater
SRR2083942	freshwater metagenome	48	365689	0.000131259	Freshwater
SRR2083943	freshwater metagenome	4	180393	2.21738e-05	Freshwater
SRR2083945	freshwater metagenome	10	165547	6.04058e-05	Freshwater
SRR2083946	freshwater metagenome	14	192241	7.28253e-05	Freshwater
SRR2083947	freshwater metagenome	11	328715	3.34636e-05	Freshwater
SRR2083948	freshwater metagenome	15	119855	0.000125151	Freshwater
SRR2083950	freshwater metagenome	15	260471	5.7588e-05	Freshwater
SRR2083951	freshwater metagenome	2	289483	6.90887e-06	Freshwater
SRR2083953	freshwater metagenome	35	263471	0.000132842	Freshwater
SRR2083954	freshwater metagenome	28	336476	8.32154e-05	Freshwater
SRR2083956	freshwater metagenome	35	147758	0.000236874	Freshwater
SRR2083958	freshwater metagenome	30	337381	8.89202e-05	Freshwater
SRR2083964	freshwater metagenome	8	94233	8.48959e-05	Freshwater
SRR2083984	freshwater metagenome	89	108558	0.000819838	Freshwater
SRR2083987	freshwater metagenome	32	139398	0.000229559	Freshwater
SRR2083988	freshwater metagenome	89	88915	0.00100096	Freshwater
SRR2083990	freshwater metagenome	17	129321	0.000131456	Freshwater
SRR2083992	freshwater metagenome	137	132038	0.00103758	Freshwater
SRR2083994	freshwater metagenome	86	211863	0.000405923	Freshwater
SRR2083996	freshwater metagenome	93	125136	0.000743191	Freshwater
SRR2084000	freshwater metagenome	162	117277	0.00138135	Freshwater
SRR2084002	freshwater metagenome	81	206166	0.000392887	Freshwater
SRR2084004	freshwater metagenome	139	110738	0.00125522	Freshwater
SRR2084012	freshwater metagenome	129	78229	0.001649	Freshwater
SRR2084014	freshwater metagenome	97	163394	0.000593657	Freshwater
SRR2084016	freshwater metagenome	88	118538	0.000742378	Freshwater
SRR2084020	freshwater metagenome	80	117517	0.000680753	Freshwater
SRR2084022	freshwater metagenome	2	271078	7.37795e-06	Freshwater
SRR2084023	freshwater metagenome	49	176555	0.000277534	Freshwater
SRR2084024	freshwater metagenome	126	122589	0.00102782	Freshwater
SRR2084026	freshwater metagenome	71	200181	0.000354679	Freshwater
SRR2084028	freshwater metagenome	2522	2581343	0.000977011	Freshwater
SRR2084032	freshwater metagenome	69	43534	0.00158497	Freshwater
SRR2084036	freshwater metagenome	105	113704	0.00092345	Freshwater
SRR2084040	freshwater metagenome	81	87562	0.000925059	Freshwater
SRR2084048	freshwater metagenome	104	86028	0.00120891	Freshwater
SRR2084053	freshwater metagenome	55	237410	0.000231667	Freshwater
SRR2084060	freshwater metagenome	86	79491	0.00108188	Freshwater
SRR2126924	freshwater metagenome	19	213512	8.8988e-05	Freshwater
SRR2126933	freshwater metagenome	1	260050	3.84541e-06	Freshwater
SRR2126936	freshwater metagenome	51	200341	0.000254566	Freshwater
SRR2126938	freshwater metagenome	9	227358	3.95851e-05	Freshwater
SRR2126942	freshwater metagenome	28	160518	0.000174435	Freshwater
SRR2126943	freshwater metagenome	59	203914	0.000289338	Freshwater
SRR2126945	freshwater metagenome	2	217886	9.17911e-06	Freshwater
SRR2126946	freshwater metagenome	4	254877	1.56938e-05	Freshwater
SRR2126948	freshwater metagenome	8	270551	2.95693e-05	Freshwater
SRR2126950	freshwater metagenome	1	209536	4.77245e-06	Freshwater
SRR2126951	freshwater metagenome	5	197572	2.53072e-05	Freshwater
SRR2126952	freshwater metagenome	13	295296	4.40236e-05	Freshwater
SRR2126953	freshwater metagenome	2	282227	7.08649e-06	Freshwater
SRR2126954	freshwater metagenome	59	257473	0.00022915	Freshwater
SRR2126956	freshwater metagenome	29	240010	0.000120828	Freshwater
SRR2126957	freshwater metagenome	9	213818	4.20919e-05	Freshwater
SRR2126958	freshwater metagenome	5	237763	2.10293e-05	Freshwater
SRR2126959	freshwater metagenome	1	216193	4.6255e-06	Freshwater
SRR2126962	freshwater metagenome	4	146777	2.72522e-05	Freshwater
SRR2126963	freshwater metagenome	3	195413	1.53521e-05	Freshwater
SRR2126965	freshwater metagenome	11	241951	4.54638e-05	Freshwater
SRR2126966	freshwater metagenome	467	227847	0.00204962	Freshwater
SRR2126967	freshwater metagenome	1	260348	3.84101e-06	Freshwater
SRR2126968	freshwater metagenome	1	286816	3.48656e-06	Freshwater
SRR2126970	freshwater metagenome	9	255283	3.5255e-05	Freshwater
SRR2126973	freshwater metagenome	51	165059	0.00030898	Freshwater
SRR2126974	freshwater metagenome	3	303404	9.88781e-06	Freshwater
SRR2146897	freshwater metagenome	17	826234	2.05753e-05	Freshwater
SRR2147835	freshwater metagenome	1	6836	0.000146284	Freshwater
SRR2147853	freshwater metagenome	1	17725	5.64175e-05	Freshwater
SRR2177744	freshwater metagenome	1	12971	7.70951e-05	Freshwater
SRR2177745	freshwater metagenome	2	14580	0.000137174	Freshwater
SRR2177746	freshwater metagenome	3	17923	0.000167383	Freshwater
SRR2177747	freshwater metagenome	2	21393	9.34885e-05	Freshwater
SRR2177748	freshwater metagenome	4	12931	0.000309334	Freshwater
SRR2177751	freshwater metagenome	2	10578	0.000189072	Freshwater
SRR2177776	freshwater metagenome	2	9930	0.00020141	Freshwater
SRR2177789	freshwater metagenome	2	10113	0.000197765	Freshwater
SRR2177792	freshwater metagenome	1	18501	5.40511e-05	Freshwater
SRR2177797	freshwater metagenome	2	5955	0.000335852	Freshwater
SRR2177800	freshwater metagenome	1	13666	7.31743e-05	Freshwater
SRR2177801	freshwater metagenome	4	19553	0.000204572	Freshwater
SRR2177802	freshwater metagenome	2	15097	0.000132477	Freshwater
SRR2177804	freshwater metagenome	2	11878	0.000168379	Freshwater
SRR2309963	aquatic metagenome	16	46524	0.000343909	Freshwater
SRR2310000	aquatic metagenome	26	69895	0.000371987	Freshwater
SRR2310046	aquatic metagenome	12	44514	0.000269578	Freshwater
SRR2310161	aquatic metagenome	11	41617	0.000264315	Freshwater
SRR2310185	aquatic metagenome	11	52047	0.000211347	Freshwater
SRR2310250	aquatic metagenome	32	55612	0.000575415	Freshwater
SRR2310559	aquatic metagenome	8	34133	0.000234377	Freshwater
SRR2310561	aquatic metagenome	2	46402	4.31016e-05	Freshwater
SRR2310563	aquatic metagenome	8	39224	0.000203957	Freshwater
SRR2310565	aquatic metagenome	8	28520	0.000280505	Freshwater
SRR2310567	aquatic metagenome	1	54680	1.82882e-05	Freshwater
SRR2541828	wetland metagenome	61	1613889	3.77969e-05	Freshwater
SRR2829174	freshwater metagenome	5	37646	0.000132816	Freshwater
SRR2829175	freshwater metagenome	7	39672	0.000176447	Freshwater
SRR2829180	biofilm metagenome	1	75569	1.32329e-05	Freshwater
SRR2829183	biofilm metagenome	14	70690	0.000198048	Freshwater
SRR2829189	freshwater metagenome	4	44466	8.99564e-05	Freshwater
SRR2829190	freshwater metagenome	4	50431	7.93163e-05	Freshwater
SRR2829193	freshwater metagenome	5	44532	0.000112279	Freshwater
SRR2829195	freshwater metagenome	1	54340	1.84026e-05	Freshwater
SRR2829199	biofilm metagenome	7	50451	0.000138748	Freshwater
SRR2829200	plastisphere metagenome	22	28382	0.000775139	Freshwater
SRR2829205	biofilm metagenome	50	65024	0.000768947	Freshwater
SRR2829206	freshwater metagenome	2	46164	4.33238e-05	Freshwater
SRR2829209	freshwater metagenome	40	42872	0.00093301	Freshwater
SRR2829211	freshwater metagenome	48	44968	0.00106743	Freshwater
SRR2829212	freshwater metagenome	69	40273	0.00171331	Freshwater
SRR2829215	biofilm metagenome	34	48043	0.000707699	Freshwater
SRR2829216	plastisphere metagenome	2	65824	3.03841e-05	Freshwater
SRR2829223	freshwater metagenome	2	49336	4.05383e-05	Freshwater
SRR2829224	freshwater metagenome	1	52527	1.90378e-05	Freshwater
SRR2829225	freshwater metagenome	4	60215	6.64286e-05	Freshwater
SRR2829228	freshwater metagenome	52	45597	0.00114043	Freshwater
SRR2829229	freshwater metagenome	120	48581	0.0024701	Freshwater
SRR2829230	freshwater metagenome	237	52308	0.00453086	Freshwater
SRR2829231	plastisphere metagenome	15	74156	0.000202276	Freshwater
SRR2829235	biofilm metagenome	1	56247	1.77787e-05	Freshwater
SRR2829237	biofilm metagenome	1	46863	2.13388e-05	Freshwater
SRR2829248	freshwater metagenome	70	73062	0.00095809	Freshwater
SRR2829250	freshwater metagenome	91	69810	0.00130354	Freshwater
SRR2829251	freshwater metagenome	92	78369	0.00117393	Freshwater
SRR2829252	biofilm metagenome	5	137658	3.63219e-05	Freshwater
SRR2829253	biofilm metagenome	20	108617	0.000184133	Freshwater
SRR2829255	biofilm metagenome	30	106463	0.000281788	Freshwater
SRR2829260	plastisphere metagenome	1	81177	1.23188e-05	Freshwater
SRR2829261	freshwater metagenome	11	58041	0.000189521	Freshwater
SRR2829262	freshwater metagenome	8	63819	0.000125355	Freshwater
SRR2829263	freshwater metagenome	6	59406	0.000101	Freshwater
SRR2829265	freshwater metagenome	51	76461	0.000667007	Freshwater
SRR2829267	freshwater metagenome	34	61962	0.000548723	Freshwater
SRR2829268	freshwater metagenome	5	72135	6.93145e-05	Freshwater
SRR2829273	freshwater metagenome	2	46586	4.29314e-05	Freshwater
SRR2829274	freshwater metagenome	46	41177	0.00111713	Freshwater
SRR2829275	freshwater metagenome	39	49201	0.000792667	Freshwater
SRR2829276	freshwater metagenome	82	48485	0.00169124	Freshwater
SRR2829277	freshwater metagenome	108	53440	0.00202096	Freshwater
SRR2829278	biofilm metagenome	12	49515	0.000242351	Freshwater
SRR2829279	freshwater metagenome	7	67745	0.000103329	Freshwater
SRR2829280	biofilm metagenome	12	48549	0.000247173	Freshwater
SRR2829281	biofilm metagenome	15	48842	0.000307113	Freshwater
SRR2829282	biofilm metagenome	5	46148	0.000108347	Freshwater
SRR2829286	plastisphere metagenome	17	48719	0.00034894	Freshwater
SRR2829287	freshwater metagenome	97	64006	0.00151548	Freshwater
SRR2829289	freshwater metagenome	9	55247	0.000162905	Freshwater
SRR2829291	freshwater metagenome	2	58593	3.41338e-05	Freshwater
SRR2829293	freshwater metagenome	7	51480	0.000135975	Freshwater
SRR2829295	freshwater metagenome	15	71464	0.000209896	Freshwater
SRR2829296	freshwater metagenome	106	65973	0.00160672	Freshwater
SRR2829297	freshwater metagenome	2	6396	0.000312695	Freshwater
SRR2829299	freshwater metagenome	2	50398	3.96841e-05	Freshwater
SRR2829300	freshwater metagenome	5	50944	9.8147e-05	Freshwater
SRR2829302	freshwater metagenome	173	47315	0.00365635	Freshwater
SRR2829303	freshwater metagenome	176	41747	0.00421587	Freshwater
SRR2829304	freshwater metagenome	170	42995	0.00395395	Freshwater
SRR2829305	freshwater metagenome	141	43682	0.00322787	Freshwater
SRR2829306	biofilm metagenome	60	50259	0.00119382	Freshwater
SRR2829309	freshwater metagenome	154	67507	0.00228124	Freshwater
SRR2829312	biofilm metagenome	63	41278	0.00152624	Freshwater
SRR2829338	biofilm metagenome	72	48943	0.0014711	Freshwater
SRR2829341	plastisphere metagenome	4	48102	8.31566e-05	Freshwater
SRR2829342	plastisphere metagenome	79	40208	0.00196478	Freshwater
SRR2829343	freshwater metagenome	8	47790	0.000167399	Freshwater
SRR2829346	biofilm metagenome	22	67888	0.000324063	Freshwater
SRR2962903	freshwater metagenome	14	37384	0.000374492	Freshwater
SRR2962904	freshwater metagenome	32	37084	0.000862906	Freshwater
SRR2962905	freshwater metagenome	129	23835	0.00541221	Freshwater
SRR2962906	freshwater metagenome	1	34765	2.87646e-05	Freshwater
SRR2962907	freshwater metagenome	3	34386	8.72448e-05	Freshwater
SRR2962908	freshwater metagenome	2	25723	7.77514e-05	Freshwater
SRR2962909	freshwater metagenome	3	38368	7.81902e-05	Freshwater
SRR2962910	freshwater metagenome	32	33880	0.00094451	Freshwater
SRR2962911	freshwater metagenome	69	32940	0.00209472	Freshwater
SRR2962912	freshwater metagenome	16	26803	0.000596948	Freshwater
SRR2962913	freshwater metagenome	21	29676	0.000707643	Freshwater
SRR2962915	freshwater metagenome	17	36744	0.000462661	Freshwater
SRR2962917	freshwater metagenome	4	25869	0.000154625	Freshwater
SRR2962918	freshwater metagenome	2	38943	5.13571e-05	Freshwater
SRR2962921	freshwater metagenome	54	29145	0.0018528	Freshwater
SRR2962926	freshwater metagenome	25	41864	0.000597172	Freshwater
SRR2962927	freshwater metagenome	30	30817	0.000973489	Freshwater
SRR2962928	freshwater metagenome	13	32527	0.000399668	Freshwater
SRR2962930	freshwater metagenome	23	24615	0.00093439	Freshwater
SRR2962931	freshwater metagenome	25	22656	0.00110346	Freshwater
SRR2962933	freshwater metagenome	67	33809	0.00198172	Freshwater
SRR2962934	freshwater metagenome	5	38913	0.000128492	Freshwater
SRR2962935	freshwater metagenome	26	16654	0.00156119	Freshwater
SRR2962936	freshwater metagenome	33	34533	0.000955608	Freshwater
SRR2962937	freshwater metagenome	16	34470	0.000464172	Freshwater
SRR2962938	freshwater metagenome	34	41243	0.000824382	Freshwater
SRR2962939	freshwater metagenome	22	33769	0.000651485	Freshwater
SRR2962940	freshwater metagenome	5	27698	0.000180518	Freshwater
SRR2962941	freshwater metagenome	15	39427	0.00038045	Freshwater
SRR2962942	freshwater metagenome	17	38625	0.000440129	Freshwater
SRR2962945	freshwater metagenome	25	33973	0.000735878	Freshwater
SRR2962946	freshwater metagenome	14	36048	0.000388371	Freshwater
SRR2962947	freshwater metagenome	11	42146	0.000260997	Freshwater
SRR2962948	freshwater metagenome	45	44833	0.00100372	Freshwater
SRR2962949	freshwater metagenome	13	37567	0.000346048	Freshwater
SRR2962950	freshwater metagenome	11	33972	0.000323796	Freshwater
SRR2962951	freshwater metagenome	4	45035	8.88198e-05	Freshwater
SRR2962952	freshwater metagenome	40	36745	0.00108858	Freshwater
SRR2962953	freshwater metagenome	9	28526	0.000315502	Freshwater
SRR2962955	freshwater metagenome	14	35262	0.000397028	Freshwater
SRR2962957	freshwater metagenome	1	21247	4.70655e-05	Freshwater
SRR2962959	freshwater metagenome	5	37799	0.000132279	Freshwater
SRR2962960	freshwater metagenome	7	33945	0.000206216	Freshwater
SRR2962961	freshwater metagenome	11	30366	0.000362247	Freshwater
SRR2962963	freshwater metagenome	19	42161	0.000450653	Freshwater
SRR2962966	freshwater metagenome	5	41550	0.000120337	Freshwater
SRR2962967	freshwater metagenome	10	37807	0.000264501	Freshwater
SRR2962968	freshwater metagenome	13	39726	0.000327242	Freshwater
SRR2962969	freshwater metagenome	12	25083	0.000478412	Freshwater
SRR2962970	freshwater metagenome	25	32324	0.000773419	Freshwater
SRR2962971	freshwater metagenome	31	40200	0.000771144	Freshwater
SRR2962977	freshwater metagenome	28	32179	0.000870133	Freshwater
SRR2962979	freshwater metagenome	30	27848	0.00107728	Freshwater
SRR2962980	freshwater metagenome	10	40920	0.000244379	Freshwater
SRR2962981	freshwater metagenome	7	27590	0.000253715	Freshwater
SRR2962982	freshwater metagenome	7	20782	0.00033683	Freshwater
SRR2962983	freshwater metagenome	6	24562	0.00024428	Freshwater
SRR2962984	freshwater metagenome	306	33959	0.00901087	Freshwater
SRR2962985	freshwater metagenome	21	28223	0.000744074	Freshwater
SRR3467592	freshwater metagenome	27	684181	3.94632e-05	Freshwater
SRR3467594	freshwater metagenome	60	453056	0.000132434	Freshwater
SRR3467602	freshwater metagenome	38	394521	9.63193e-05	Freshwater
SRR3467607	freshwater metagenome	4	652625	6.12909e-06	Freshwater
SRR3467612	freshwater metagenome	9	441221	2.03979e-05	Freshwater
SRR3467613	freshwater metagenome	14	471012	2.97232e-05	Freshwater
SRR3467621	freshwater metagenome	25	359755	6.94917e-05	Freshwater
SRR3467632	freshwater metagenome	1	269518	3.71033e-06	Freshwater
SRR3467633	freshwater metagenome	288	342710	0.000840361	Freshwater
SRR3467635	freshwater metagenome	1	929160	1.07624e-06	Freshwater
SRR799583	freshwater metagenome	93	284020	0.000327442	Freshwater
SRR833271	aquatic metagenome	8	6072	0.00131752	Freshwater
SRR833294	aquatic metagenome	2	7322	0.000273149	Freshwater
SRR833301	aquatic metagenome	5	5592	0.000894134	Freshwater
SRR833303	aquatic metagenome	1	5568	0.000179598	Freshwater
SRR833313	aquatic metagenome	2	5072	0.000394322	Freshwater
SRR849222	freshwater metagenome	2	5695	0.000351185	Freshwater
SRR849223	freshwater metagenome	2	4881	0.000409752	Freshwater
SRR849233	freshwater metagenome	1	4942	0.000202347	Freshwater
SRR870256	freshwater metagenome	4	9069	0.000441063	Freshwater
SRR870259	freshwater metagenome	2	7795	0.000256575	Freshwater
SRR870341	freshwater metagenome	1	5913	0.000169119	Freshwater
DRR028674	marine metagenome	1	30659	3.26168e-05	Seawater
DRR028681	marine metagenome	4	18079	0.000221251	Seawater
DRR028685	marine metagenome	1	17639	5.66926e-05	Seawater
DRR028694	marine metagenome	1	30100	3.32226e-05	Seawater
DRR028719	marine metagenome	2	27901	7.1682e-05	Seawater
DRR028720	marine metagenome	1	24012	4.16458e-05	Seawater
DRR028721	marine metagenome	1	22659	4.41326e-05	Seawater
DRR028723	marine metagenome	2	32984	6.06355e-05	Seawater
DRR028729	marine metagenome	1	24391	4.09987e-05	Seawater
DRR028731	marine metagenome	1	48800	2.04918e-05	Seawater
DRR028734	marine metagenome	2	11601	0.000172399	Seawater
DRR028742	marine metagenome	3	23698	0.000126593	Seawater
DRR095274	estuary metagenome	5	26321	0.000189962	Seawater
ERR1103109	seawater metagenome	8	46178	0.000173243	Seawater
ERR1474916	marine metagenome	34	833714	4.07814e-05	Seawater
ERR215790	aquatic metagenome	1	2322	0.000430663	Seawater
ERR215793	aquatic metagenome	4	1008	0.00396825	Seawater
ERR215796	aquatic metagenome	1	1928	0.000518672	Seawater
ERR215798	aquatic metagenome	2	590	0.00338983	Seawater
ERR295090	aquatic metagenome	2	2161	0.000925497	Seawater
ERR386196	metagenomes	13	2611	0.00497894	Seawater
ERR386201	metagenomes	2	3745	0.000534045	Seawater
ERR386206	metagenomes	2	4288	0.000466418	Seawater
ERR386209	metagenomes	1	7988	0.000125188	Seawater
ERR965453	metagenome	10	23152	0.000431928	Seawater
ERR995891	seawater metagenome	1	39987	2.50081e-05	Seawater
SRR1042353	marine metagenome	42	441098	9.52169e-05	Seawater
SRR1118214	aquatic metagenome	2	141516	1.41327e-05	Seawater
SRR1278997	marine metagenome	4	1777	0.00225098	Seawater
SRR1573962	marine metagenome	6	12893	0.000465369	Seawater
SRR1573967	marine metagenome	2	3583	0.000558191	Seawater
SRR1573968	marine metagenome	1	3509	0.000284981	Seawater
SRR1573969	marine metagenome	1	3936	0.000254065	Seawater
SRR1573973	marine metagenome	1	1796	0.000556793	Seawater
SRR1573982	marine metagenome	1	17486	5.71886e-05	Seawater
SRR1574020	marine metagenome	3	7744	0.000387397	Seawater
SRR1575217	biofilm metagenome	1	1112	0.000899281	Seawater
SRR1575390	hydrothermal vent metagenome	7	17179	0.000407474	Seawater
SRR1662162	groundwater metagenome	15	42665	0.000351576	Seawater
SRR1662163	groundwater metagenome	9	41272	0.000218066	Seawater
SRR1662164	groundwater metagenome	12	41501	0.00028915	Seawater
SRR1662165	groundwater metagenome	2	36146	5.53312e-05	Seawater
SRR1662179	groundwater metagenome	1	37806	2.64508e-05	Seawater
SRR1662185	groundwater metagenome	3	43355	6.91962e-05	Seawater
SRR1824244	marine metagenome	2	17299	0.000115614	Seawater
SRR1824255	marine metagenome	14	8679	0.00161309	Seawater
SRR192298	hydrothermal vent metagenome	11	42858	0.000256662	Seawater
SRR192300	hydrothermal vent metagenome	13	13298	0.000977591	Seawater
SRR2002407	salt marsh metagenome	1	241273	4.14468e-06	Seawater
SRR2002409	salt marsh metagenome	7	223108	3.13749e-05	Seawater
SRR2002410	salt marsh metagenome	1	135318	7.39e-06	Seawater
SRR2002421	salt marsh metagenome	1	256881	3.89285e-06	Seawater
SRR2006023	marine metagenome	23	12448	0.00184769	Seawater
SRR2006025	marine metagenome	1	15396	6.49519e-05	Seawater
SRR2006046	marine metagenome	3	19114	0.000156953	Seawater
SRR2006050	marine metagenome	1	17536	5.70255e-05	Seawater
SRR2006052	marine metagenome	2	15029	0.000133076	Seawater
SRR2006055	marine metagenome	2	17746	0.000112701	Seawater
SRR2006057	marine metagenome	1	17636	5.67022e-05	Seawater
SRR2006058	marine metagenome	2	13701	0.000145975	Seawater
SRR2103880	marine metagenome	1	397728	2.51428e-06	Seawater
SRR2103889	marine metagenome	3	271394	1.1054e-05	Seawater
SRR2103893	marine metagenome	4	252793	1.58232e-05	Seawater
SRR2103899	marine metagenome	2	231910	8.62404e-06	Seawater
SRR2103900	marine metagenome	14	364926	3.83639e-05	Seawater
SRR2103901	marine metagenome	2	230022	8.69482e-06	Seawater
SRR2103904	marine metagenome	8	375390	2.13112e-05	Seawater
SRR2103905	marine metagenome	8	238674	3.35185e-05	Seawater
SRR2103917	marine metagenome	5	255875	1.95408e-05	Seawater
SRR2103923	marine metagenome	13	241672	5.37919e-05	Seawater
SRR2103932	marine metagenome	5	852728	5.86353e-06	Seawater
SRR2103933	marine metagenome	4	525746	7.60824e-06	Seawater
SRR2103944	marine metagenome	3	318361	9.42326e-06	Seawater
SRR2103991	marine metagenome	3	187026	1.60406e-05	Seawater
SRR2104002	marine metagenome	7	217186	3.22304e-05	Seawater
SRR2104003	marine metagenome	26	214803	0.000121041	Seawater
SRR2104008	marine metagenome	9	251515	3.57832e-05	Seawater
SRR2104009	marine metagenome	12	242754	4.94328e-05	Seawater
SRR2104011	marine metagenome	2	232291	8.60989e-06	Seawater
SRR2104029	marine metagenome	10	180424	5.5425e-05	Seawater
SRR2104031	marine metagenome	20	205997	9.70888e-05	Seawater
SRR2104040	marine metagenome	1	177817	5.62376e-06	Seawater
SRR2104043	marine metagenome	1	190063	5.26141e-06	Seawater
SRR2104066	marine metagenome	8	237703	3.36554e-05	Seawater
SRR2104070	marine metagenome	16	247518	6.46418e-05	Seawater
SRR2104075	marine metagenome	2	188428	1.06141e-05	Seawater
SRR2104080	marine metagenome	3	183197	1.63758e-05	Seawater
SRR2104081	marine metagenome	1	169216	5.90961e-06	Seawater
SRR2104082	marine metagenome	4	202650	1.97385e-05	Seawater
SRR2104086	marine metagenome	3	176956	1.69534e-05	Seawater
SRR2104090	marine metagenome	27	241216	0.000111933	Seawater
SRR2104091	marine metagenome	24	241650	9.93172e-05	Seawater
SRR2104097	marine metagenome	15	199527	7.51778e-05	Seawater
SRR2104102	marine metagenome	2	200732	9.96353e-06	Seawater
SRR2104109	marine metagenome	2	206362	9.69171e-06	Seawater
SRR2104111	marine metagenome	10	209410	4.77532e-05	Seawater
SRR2104112	marine metagenome	11	255437	4.30635e-05	Seawater
SRR2104113	marine metagenome	11	239435	4.59415e-05	Seawater
SRR2104114	marine metagenome	12	215350	5.57232e-05	Seawater
SRR2104115	marine metagenome	9	190271	4.7301e-05	Seawater
SRR2104116	marine metagenome	10	178278	5.60922e-05	Seawater
SRR2104130	marine metagenome	7	242733	2.88383e-05	Seawater
SRR2104131	marine metagenome	1	217506	4.59757e-06	Seawater
SRR2104136	marine metagenome	3	224848	1.33423e-05	Seawater
SRR2310440	aquatic metagenome	2	46849	4.26903e-05	Seawater
SRR2310474	aquatic metagenome	2	38087	5.25114e-05	Seawater
SRR2310509	aquatic metagenome	3	37473	8.00576e-05	Seawater
SRR2310540	aquatic metagenome	9	65091	0.000138268	Seawater
SRR2310545	aquatic metagenome	3	44033	6.81307e-05	Seawater
SRR2310546	aquatic metagenome	1	53347	1.87452e-05	Seawater
SRR3176349	hot springs metagenome	67	3249645	2.06176e-05	Seawater
SRR364869	hot springs metagenome	1	1223	0.000817661	Seawater
SRR582644	hot springs metagenome	1	19220	5.20291e-05	Seawater
SRR618352	aquatic metagenome	22	10313	0.00213323	Seawater
SRR618353	aquatic metagenome	5	3746	0.00133476	Seawater
SRR618356	aquatic metagenome	15	7824	0.00191718	Seawater
SRR618358	aquatic metagenome	49	8768	0.0055885	Seawater
SRR618360	aquatic metagenome	15	7844	0.00191229	Seawater
SRR618362	aquatic metagenome	1	10359	9.65344e-05	Seawater
SRR618364	aquatic metagenome	1	11031	9.06536e-05	Seawater
SRR618366	aquatic metagenome	191	10050	0.019005	Seawater
SRR618367	aquatic metagenome	1019	124844	0.00816219	Seawater
SRR618370	aquatic metagenome	48	8779	0.00546759	Seawater
SRR618372	aquatic metagenome	15	6482	0.0023141	Seawater
SRR618376	aquatic metagenome	1	11344	8.81523e-05	Seawater
SRR618379	aquatic metagenome	199	5979	0.0332832	Seawater
SRR618382	aquatic metagenome	16	3075	0.00520325	Seawater
DRR001471	soil metagenome	4	17607	0.000227182	Soil
DRR001473	soil metagenome	2	15193	0.00013164	Soil
DRR016725	biofilm metagenome	6	77656	7.72638e-05	Soil
DRR016801	soil metagenome	7	211797	3.30505e-05	Soil
DRR032974	soil metagenome	4	40507	9.87484e-05	Soil
DRR032978	soil metagenome	2	40434	4.94633e-05	Soil
DRR034053	sediment metagenome	2	3320	0.00060241	Soil
DRR034066	sediment metagenome	2	3145	0.00063593	Soil
DRR034078	sediment metagenome	1	2661	0.000375799	Soil
DRR034131	soil metagenome	1	2442	0.0004095	Soil
DRR046595	soil metagenome	1	11416	8.75964e-05	Soil
DRR046668	soil metagenome	1	75167	1.33037e-05	Soil
ERR036324	soil metagenome	1	1679	0.000595593	Soil
ERR1039472	soil metagenome	2	57132	3.50067e-05	Soil
ERR1039475	soil metagenome	1	55812	1.79173e-05	Soil
ERR1110499	soil metagenome	1	61593	1.62356e-05	Soil
ERR1134763	metagenomes	1	111780	8.94614e-06	Soil
ERR1145425	soil metagenome	1	175503	5.69791e-06	Soil
ERR1145459	soil metagenome	1	189317	5.28215e-06	Soil
ERR1145583	soil metagenome	1	101641	9.83855e-06	Soil
ERR1145617	soil metagenome	3	83049	3.61233e-05	Soil
ERR1223813	soil metagenome	1	115357	8.66874e-06	Soil
ERR1260490	soil metagenome	1	47170	2.11999e-05	Soil
ERR1273568	soil metagenome	2	122489	1.6328e-05	Soil
ERR1273579	soil metagenome	2	241122	8.29456e-06	Soil
ERR1273587	soil metagenome	1	195550	5.11378e-06	Soil
ERR1273589	soil metagenome	2	117651	1.69994e-05	Soil
ERR1273593	soil metagenome	1	111674	8.95464e-06	Soil
ERR1273607	soil metagenome	1	44148	2.26511e-05	Soil
ERR1273645	soil metagenome	1	120310	8.31186e-06	Soil
ERR1276843	soil metagenome	1	49703	2.01195e-05	Soil
ERR1333760	soil metagenome	1	40198	2.48769e-05	Soil
ERR1353589	soil metagenome	1	70189	1.42472e-05	Soil
ERR1368630	metagenome	18	57571	0.000312657	Soil
ERR1669697	soil metagenome	1	1710	0.000584795	Soil
ERR318795	sediment metagenome	1	7162	0.000139626	Soil
ERR424653	soil metagenome	1	10852	9.21489e-05	Soil
ERR566754	freshwater sediment metagenome	7	16235	0.000431167	Soil
ERR566757	freshwater sediment metagenome	5	151973	3.29006e-05	Soil
ERR566759	freshwater sediment metagenome	5	49060	0.000101916	Soil
ERR567434	soil metagenome	1	58884	1.69825e-05	Soil
ERR567488	soil metagenome	1	38008	2.63103e-05	Soil
ERR599719	uncultured bacterium	4	19574	0.000204353	Soil
ERR599720	uncultured bacterium	1	23930	4.17885e-05	Soil
ERR599725	uncultured bacterium	4	20315	0.000196899	Soil
ERR664776	soil metagenome	2	296656	6.74182e-06	Soil
ERR753550	freshwater sediment metagenome	2	7199	0.000277816	Soil
ERR915145	soil metagenome	1	31633	3.16126e-05	Soil
ERR952513	soil metagenome	11	215022	5.11576e-05	Soil
ERR952521	soil metagenome	3	158569	1.89192e-05	Soil
ERR952523	soil metagenome	4	114702	3.4873e-05	Soil
ERR952524	soil metagenome	1	159875	6.25489e-06	Soil
ERR952526	soil metagenome	8	146192	5.47226e-05	Soil
ERR952531	soil metagenome	5	311563	1.60481e-05	Soil
ERR952535	soil metagenome	1	206239	4.84874e-06	Soil
ERR952547	soil metagenome	2	221909	9.0127e-06	Soil
ERR952552	soil metagenome	1	178072	5.61571e-06	Soil
ERR952562	soil metagenome	2	186809	1.07061e-05	Soil
ERR952587	soil metagenome	3	120508	2.48946e-05	Soil
ERR952590	soil metagenome	3	191404	1.56737e-05	Soil
ERR952592	soil metagenome	4	208748	1.91619e-05	Soil
ERR952595	soil metagenome	12	247843	4.84177e-05	Soil
ERR952597	soil metagenome	2	140995	1.41849e-05	Soil
ERR952599	soil metagenome	3	232511	1.29026e-05	Soil
ERR952624	soil metagenome	2	116364	1.71874e-05	Soil
ERR952630	soil metagenome	1	103619	9.65074e-06	Soil
ERR952637	soil metagenome	3	160333	1.87111e-05	Soil
ERR952639	soil metagenome	2	197984	1.01018e-05	Soil
ERR952640	soil metagenome	2	205230	9.74516e-06	Soil
ERR952646	soil metagenome	2	187791	1.06501e-05	Soil
ERR952662	soil metagenome	2	186857	1.07034e-05	Soil
ERR952676	soil metagenome	2	211333	9.46374e-06	Soil
ERR952692	soil metagenome	2	156838	1.2752e-05	Soil
ERR952696	soil metagenome	6	170316	3.52286e-05	Soil
ERR952700	soil metagenome	3	150572	1.9924e-05	Soil
ERR952708	soil metagenome	1	174773	5.72171e-06	Soil
ERR952712	soil metagenome	2	223728	8.93943e-06	Soil
ERR952716	soil metagenome	4	190032	2.10491e-05	Soil
ERR952718	soil metagenome	2	140326	1.42525e-05	Soil
ERR952728	soil metagenome	1	161471	6.19306e-06	Soil
ERR952742	soil metagenome	1	79780	1.25345e-05	Soil
ERR952748	soil metagenome	4	185770	2.1532e-05	Soil
ERR952752	soil metagenome	1	142571	7.01405e-06	Soil
ERR952766	soil metagenome	1	108880	9.18442e-06	Soil
ERR952776	soil metagenome	12	158438	7.57394e-05	Soil
ERR952784	soil metagenome	3	158795	1.88923e-05	Soil
ERR952788	soil metagenome	6	154339	3.88755e-05	Soil
ERR952795	soil metagenome	2	237177	8.43252e-06	Soil
ERR952803	soil metagenome	7	181127	3.86469e-05	Soil
ERR952831	soil metagenome	13	143523	9.05778e-05	Soil
ERR952846	soil metagenome	7	163525	4.28069e-05	Soil
ERR952850	soil metagenome	2	115324	1.73424e-05	Soil
ERR952866	soil metagenome	1	151169	6.61511e-06	Soil
ERR952868	soil metagenome	1	81994	1.2196e-05	Soil
ERR952874	soil metagenome	8	172115	4.64806e-05	Soil
SRR1043975	soil metagenome	5	38759	0.000129002	Soil
SRR1048479	soil metagenome	1	10070	9.93049e-05	Soil
SRR1048482	soil metagenome	1	11549	8.65876e-05	Soil
SRR1106900	soil metagenome	5	793052	6.30476e-06	Soil
SRR1123279	sediment metagenome	1	10853	9.21404e-05	Soil
SRR1123466	sediment metagenome	1	10201	9.80296e-05	Soil
SRR1138543	sediment metagenome	1	21097	4.74001e-05	Soil
SRR1190431	soil metagenome	1	2488512	4.01847e-07	Soil
SRR1221293	soil metagenome	1	4730	0.000211416	Soil
SRR1263025	sediment metagenome	2	5437	0.00036785	Soil
SRR1263026	sediment metagenome	1	5158	0.000193874	Soil
SRR1263028	sediment metagenome	15	3589	0.00417944	Soil
SRR1264517	sediment metagenome	11	175413	6.27091e-05	Soil
SRR1291042	sediment metagenome	3	11764	0.000255015	Soil
SRR1291131	sediment metagenome	1	15807	6.32631e-05	Soil
SRR1302098	soil metagenome	1	37497	2.66688e-05	Soil
SRR1370913	soil metagenome	2	270808	7.38531e-06	Soil
SRR1370930	soil metagenome	1	54236	1.84379e-05	Soil
SRR1370937	soil metagenome	1	109110	9.16506e-06	Soil
SRR1370938	soil metagenome	1	53333	1.87501e-05	Soil
SRR1370942	soil metagenome	4	119106	3.35835e-05	Soil
SRR1370946	soil metagenome	2	103026	1.94126e-05	Soil
SRR1370949	soil metagenome	2	270888	7.38313e-06	Soil
SRR1370959	soil metagenome	2	270739	7.38719e-06	Soil
SRR1370971	soil metagenome	1	147591	6.77548e-06	Soil
SRR1370976	soil metagenome	2	245913	8.13296e-06	Soil
SRR1370983	soil metagenome	2	270885	7.38321e-06	Soil
SRR1370995	soil metagenome	1	147908	6.76096e-06	Soil
SRR1370999	soil metagenome	2	270841	7.38441e-06	Soil
SRR1371011	soil metagenome	1	147622	6.77406e-06	Soil
SRR1371016	soil metagenome	2	245850	8.13504e-06	Soil
SRR1501965	soil metagenome	1	4022	0.000248633	Soil
SRR1501973	soil metagenome	1	3866	0.000258665	Soil
SRR1504355	soil metagenome	1	19102	5.23505e-05	Soil
SRR1504382	soil metagenome	11	6644	0.00165563	Soil
SRR1504406	soil metagenome	1	10089	9.91179e-05	Soil
SRR1504414	soil metagenome	4	36881	0.000108457	Soil
SRR1504417	soil metagenome	2	9301	0.000215031	Soil
SRR1504422	soil metagenome	1	15762	6.34437e-05	Soil
SRR1504460	soil metagenome	1	5787	0.000172801	Soil
SRR1514204	soil metagenome	1	381022	2.62452e-06	Soil
SRR1518732	freshwater sediment metagenome	1	6777	0.000147558	Soil
SRR1518780	freshwater sediment metagenome	1	9312	0.000107388	Soil
SRR1518786	freshwater sediment metagenome	1	20625	4.84848e-05	Soil
SRR1518824	freshwater sediment metagenome	1	12008	8.32778e-05	Soil
SRR1518829	freshwater sediment metagenome	2	11899	0.000168081	Soil
SRR1518835	freshwater sediment metagenome	1	12989	7.69882e-05	Soil
SRR1518871	freshwater sediment metagenome	2	22153	9.02812e-05	Soil
SRR1518900	freshwater sediment metagenome	1	16562	6.03792e-05	Soil
SRR1536439	soil metagenome	1	43410	2.30362e-05	Soil
SRR1536444	soil metagenome	1	50412	1.98365e-05	Soil
SRR1536474	soil metagenome	1	41697	2.39825e-05	Soil
SRR1536480	soil metagenome	1	35993	2.77832e-05	Soil
SRR1536495	soil metagenome	6	50038	0.000119909	Soil
SRR1536497	soil metagenome	1	39401	2.53801e-05	Soil
SRR1536501	soil metagenome	1	15825	6.31912e-05	Soil
SRR1536503	soil metagenome	1	38342	2.60811e-05	Soil
SRR1536505	soil metagenome	1	44234	2.2607e-05	Soil
SRR1536510	soil metagenome	3	46852	6.40314e-05	Soil
SRR1536511	soil metagenome	6	26709	0.000224643	Soil
SRR1536512	soil metagenome	2	34427	5.80939e-05	Soil
SRR1536514	soil metagenome	21	42154	0.000498173	Soil
SRR1536516	soil metagenome	1	31004	3.22539e-05	Soil
SRR1536517	soil metagenome	1	17697	5.65068e-05	Soil
SRR1536520	soil metagenome	1	34649	2.88609e-05	Soil
SRR1536528	soil metagenome	6	42164	0.000142301	Soil
SRR1536529	soil metagenome	6	18440	0.00032538	Soil
SRR1536530	soil metagenome	4	47403	8.43828e-05	Soil
SRR1536531	soil metagenome	6	24287	0.000247046	Soil
SRR1554349	soil metagenome	2	147453	1.35636e-05	Soil
SRR1554975	soil metagenome	1	9617	0.000103983	Soil
SRR1560277	freshwater sediment metagenome	2	121784	1.64225e-05	Soil
SRR1560314	freshwater sediment metagenome	4	172775	2.31515e-05	Soil
SRR1560360	freshwater sediment metagenome	2	82679	2.41899e-05	Soil
SRR1560363	freshwater sediment metagenome	20	147215	0.000135856	Soil
SRR1560875	soil metagenome	4	140153	2.85402e-05	Soil
SRR1560876	soil metagenome	5	282957	1.76705e-05	Soil
SRR1560877	soil metagenome	1	147094	6.79837e-06	Soil
SRR1560878	soil metagenome	1	166430	6.00853e-06	Soil
SRR1560880	soil metagenome	8	140192	5.70646e-05	Soil
SRR1573359	marine sediment metagenome	1	5141	0.000194515	Soil
SRR1573363	marine sediment metagenome	3	7769	0.00038615	Soil
SRR1583219	marine sediment metagenome	3	333672	8.99087e-06	Soil
SRR1583246	marine sediment metagenome	2	88934	2.24886e-05	Soil
SRR1706062	soil metagenome	1	30021	3.331e-05	Soil
SRR1740325	soil metagenome	1	86465	1.15654e-05	Soil
SRR1793471	soil metagenome	3	35619	8.42247e-05	Soil
SRR1805173	soil metagenome	11	18769	0.000586073	Soil
SRR1805177	soil metagenome	1	14545	6.87521e-05	Soil
SRR1810841	sediment metagenome	3	35260	8.50822e-05	Soil
SRR1819789	sediment metagenome	1	8732	0.000114521	Soil
SRR1971335	soil metagenome	4	22205	0.00018014	Soil
SRR1971350	soil metagenome	2	21510	9.298e-05	Soil
SRR2000210	marine sediment metagenome	2	61708	3.24107e-05	Soil
SRR2002301	sediment metagenome	1	73310	1.36407e-05	Soil
SRR2002303	sediment metagenome	7	61335	0.000114127	Soil
SRR2002304	sediment metagenome	1	52063	1.92075e-05	Soil
SRR2032913	soil metagenome	2	43478	4.60003e-05	Soil
SRR2032927	soil metagenome	2	32127	6.22529e-05	Soil
SRR2032964	soil metagenome	2	34126	5.86063e-05	Soil
SRR2032965	soil metagenome	6	46401	0.000129308	Soil
SRR2032966	soil metagenome	8	46400	0.000172414	Soil
SRR2032968	soil metagenome	2	29061	6.88208e-05	Soil
SRR2032971	soil metagenome	3	15629	0.000191951	Soil
SRR2032973	soil metagenome	8	30891	0.000258975	Soil
SRR2032975	soil metagenome	3	21889	0.000137055	Soil
SRR2032978	soil metagenome	3	34053	8.8098e-05	Soil
SRR2032979	soil metagenome	5	116798	4.2809e-05	Soil
SRR2035286	soil metagenome	2	85828	2.33024e-05	Soil
SRR2035298	soil metagenome	4	67719	5.90676e-05	Soil
SRR2057964	compost metagenome	2	55409	3.60952e-05	Soil
SRR2058007	compost metagenome	10	32242	0.000310154	Soil
SRR2071023	soil metagenome	4	127875	3.12805e-05	Soil
SRR2071024	soil metagenome	2	111730	1.79003e-05	Soil
SRR2071030	soil metagenome	44	58229	0.000755637	Soil
SRR2082593	soil metagenome	1	55193	1.81182e-05	Soil
SRR2082601	soil metagenome	2	43269	4.62225e-05	Soil
SRR2087753	freshwater sediment metagenome	41	443467	9.24533e-05	Soil
SRR2096676	soil metagenome	1	30451	3.28396e-05	Soil
SRR2106662	soil metagenome	40	112477	0.000355628	Soil
SRR2106748	terrestrial metagenome	1	46135	2.16755e-05	Soil
SRR2106757	terrestrial metagenome	1	14129	7.07764e-05	Soil
SRR2106822	terrestrial metagenome	1	28915	3.45841e-05	Soil
SRR2106824	terrestrial metagenome	2	28895	6.92161e-05	Soil
SRR2106833	terrestrial metagenome	2	22630	8.83783e-05	Soil
SRR2106853	terrestrial metagenome	1	30694	3.25797e-05	Soil
SRR2106899	terrestrial metagenome	1	12640	7.91139e-05	Soil
SRR2127221	soil metagenome	1	53806	1.85853e-05	Soil
SRR2127247	soil metagenome	1	75029	1.33282e-05	Soil
SRR2157957	sediment metagenome	2	33485	5.97282e-05	Soil
SRR2237939	terrestrial metagenome	3	176721	1.69759e-05	Soil
SRR2426764	soil metagenome	8	254407	3.14457e-05	Soil
SRR2426774	soil metagenome	2	288684	6.92799e-06	Soil
SRR2426979	soil metagenome	2	634749	3.15085e-06	Soil
SRR2827631	marine sediment metagenome	7	153691	4.55459e-05	Soil
SRR2827652	marine sediment metagenome	11	158045	6.96004e-05	Soil
SRR2911711	soil metagenome	1	3766	0.000265534	Soil
SRR2912248	soil metagenome	1	4758	0.000210172	Soil
SRR2919346	beach sand metagenome	4	24999	0.000160006	Soil
SRR3176133	marine sediment metagenome	2	97067	2.06043e-05	Soil
SRR3178922	soil metagenome	1	25538	3.91573e-05	Soil
SRR3178928	soil metagenome	1	39095	2.55787e-05	Soil
SRR3178960	soil metagenome	2	42490	4.70699e-05	Soil
SRR3178966	soil metagenome	1	40113	2.49296e-05	Soil
SRR3179005	soil metagenome	6	36607	0.000163903	Soil
SRR3179015	soil metagenome	2	22726	8.80049e-05	Soil
SRR3179148	soil metagenome	2	26249	7.61934e-05	Soil
SRR3179200	soil metagenome	2	16524	0.000121036	Soil
SRR3179201	soil metagenome	1	19887	5.02841e-05	Soil
SRR3179207	soil metagenome	1	17021	5.8751e-05	Soil
SRR3221637	soil metagenome	1	1990	0.000502513	Soil
SRR340039	sediment metagenome	1	17757	5.63158e-05	Soil
SRR593521	soil metagenome	1	383597	2.6069e-06	Soil
SRR747839	soil metagenome	1	51126	1.95595e-05	Soil
SRR797503	soil metagenome	1	97593	1.02466e-05	Soil
SRR943503	soil metagenome	1	2776	0.000360231	Soil
SRR948569	soil metagenome	3	46859	6.40219e-05	Soil
SRR954277	sediment metagenome	6	27943	0.000214723	Soil
SRR954291	sediment metagenome	1	13090	7.63942e-05	Soil
SRR957690	soil metagenome	1	135858	7.36063e-06	Soil
SRR959259	soil metagenome	2	189166	1.05727e-05	Soil
DRR001167	biofilm metagenome	2	5010	0.000399202	Artificial
DRR001169	biofilm metagenome	2	3691	0.000541859	Artificial
DRR001170	biofilm metagenome	1	4016	0.000249004	Artificial
DRR003271	activated carbon metagenome	2	17044	0.000117343	Artificial
DRR003272	activated carbon metagenome	1	8144	0.00012279	Artificial
DRR003274	activated carbon metagenome	1	31054	3.2202e-05	Artificial
DRR003275	activated carbon metagenome	1	8700	0.000114943	Artificial
DRR022501	wastewater metagenome	6	5611	0.00106933	Artificial
DRR022505	wastewater metagenome	4	5554	0.000720202	Artificial
DRR022509	wastewater metagenome	7	4079	0.00171611	Artificial
DRR022511	wastewater metagenome	1	4910	0.000203666	Artificial
DRR022513	wastewater metagenome	2	5300	0.000377358	Artificial
DRR022516	wastewater metagenome	7	3341	0.00209518	Artificial
DRR022518	wastewater metagenome	1	1365	0.000732601	Artificial
DRR022521	wastewater metagenome	5	4620	0.00108225	Artificial
DRR022529	wastewater metagenome	5	6142	0.000814067	Artificial
DRR022530	wastewater metagenome	1	4952	0.000201939	Artificial
DRR022533	wastewater metagenome	10	5291	0.00189	Artificial
DRR022537	wastewater metagenome	14	5501	0.00254499	Artificial
DRR022540	wastewater metagenome	4	3188	0.00125471	Artificial
DRR024018	wastewater metagenome	1	3180	0.000314465	Artificial
DRR024020	wastewater metagenome	1	2780	0.000359712	Artificial
DRR046821	activated sludge metagenome	21	17266	0.00121626	Artificial
DRR057400	anaerobic digester metagenome	6	49385	0.000121494	Artificial
DRR057401	anaerobic digester metagenome	2	64945	3.07953e-05	Artificial
DRR057406	anaerobic digester metagenome	2	50307	3.97559e-05	Artificial
DRR057407	anaerobic digester metagenome	2	61650	3.24412e-05	Artificial
DRR057408	anaerobic digester metagenome	6	45433	0.000132063	Artificial
DRR057409	anaerobic digester metagenome	17	36225	0.000469289	Artificial
DRR057410	anaerobic digester metagenome	13	47793	0.000272006	Artificial
DRR057411	anaerobic digester metagenome	1	48389	2.06659e-05	Artificial
DRR057412	anaerobic digester metagenome	5	61640	8.11162e-05	Artificial
DRR057413	anaerobic digester metagenome	6	56145	0.000106866	Artificial
DRR057414	anaerobic digester metagenome	1	46238	2.16272e-05	Artificial
DRR057415	anaerobic digester metagenome	4	52167	7.66768e-05	Artificial
DRR057416	anaerobic digester metagenome	3	38613	7.7694e-05	Artificial
DRR057417	anaerobic digester metagenome	1	56743	1.76233e-05	Artificial
DRR057418	anaerobic digester metagenome	3	52401	5.72508e-05	Artificial
DRR057419	anaerobic digester metagenome	1	49339	2.02679e-05	Artificial
DRR057421	anaerobic digester metagenome	1	46347	2.15764e-05	Artificial
DRR057422	anaerobic digester metagenome	5	44638	0.000112012	Artificial
DRR057423	anaerobic digester metagenome	59	42454	0.00138974	Artificial
DRR057424	anaerobic digester metagenome	56	43514	0.00128694	Artificial
DRR057426	anaerobic digester metagenome	1	50881	1.96537e-05	Artificial
DRR057428	anaerobic digester metagenome	3	61907	4.84598e-05	Artificial
DRR057429	anaerobic digester metagenome	4	55825	7.16525e-05	Artificial
DRR057430	anaerobic digester metagenome	1	42688	2.34258e-05	Artificial
DRR057432	anaerobic digester metagenome	32	41306	0.000774706	Artificial
DRR057433	anaerobic digester metagenome	9	29111	0.000309161	Artificial
DRR057434	anaerobic digester metagenome	3	74311	4.03709e-05	Artificial
DRR057436	anaerobic digester metagenome	1	61165	1.63492e-05	Artificial
DRR057437	anaerobic digester metagenome	10	66082	0.000151327	Artificial
DRR057438	anaerobic digester metagenome	3	89706	3.34426e-05	Artificial
DRR057439	anaerobic digester metagenome	6	102489	5.85429e-05	Artificial
DRR057441	anaerobic digester metagenome	3	6860	0.000437318	Artificial
DRR057442	anaerobic digester metagenome	4	7477	0.000534974	Artificial
DRR057443	anaerobic digester metagenome	3	6508	0.000460971	Artificial
DRR057444	anaerobic digester metagenome	3	8140	0.00036855	Artificial
DRR057445	anaerobic digester metagenome	1	9207	0.000108613	Artificial
DRR057447	anaerobic digester metagenome	6	9580	0.000626305	Artificial
DRR057448	anaerobic digester metagenome	4	8708	0.000459348	Artificial
DRR057449	anaerobic digester metagenome	1	10437	9.5813e-05	Artificial
DRR057450	anaerobic digester metagenome	4	8812	0.000453926	Artificial
DRR057451	anaerobic digester metagenome	5	10851	0.000460787	Artificial
DRR057452	anaerobic digester metagenome	3	9873	0.000303859	Artificial
DRR057453	anaerobic digester metagenome	4	11827	0.000338209	Artificial
DRR061268	uncultured bacterium	4	62602	6.38957e-05	Artificial
DRR061273	uncultured bacterium	1	32020	3.12305e-05	Artificial
DRR061274	uncultured bacterium	22	18392	0.00119617	Artificial
DRR061275	uncultured bacterium	13	47118	0.000275903	Artificial
DRR061276	uncultured bacterium	7	32938	0.00021252	Artificial
DRR061277	uncultured bacterium	6	24904	0.000240925	Artificial
DRR061278	uncultured bacterium	2	29471	6.78633e-05	Artificial
DRR061280	uncultured bacterium	41	41015	0.000999634	Artificial
DRR061281	uncultured bacterium	64	40860	0.00156632	Artificial
DRR061282	uncultured bacterium	7	41910	0.000167025	Artificial
DRR061284	uncultured bacterium	1	52780	1.89466e-05	Artificial
DRR061285	uncultured bacterium	1	64596	1.54808e-05	Artificial
DRR061286	uncultured bacterium	16	50694	0.000315619	Artificial
DRR061287	uncultured bacterium	7	64833	0.00010797	Artificial
DRR061289	uncultured bacterium	3	33156	9.04814e-05	Artificial
DRR061290	uncultured bacterium	7	34301	0.000204076	Artificial
DRR061293	uncultured bacterium	1	12039	8.30634e-05	Artificial
DRR061299	uncultured bacterium	5	33694	0.000148394	Artificial
DRR061302	uncultured bacterium	9	32508	0.000276855	Artificial
DRR061303	uncultured bacterium	22	27890	0.000788813	Artificial
DRR061304	uncultured bacterium	4	63160	6.33312e-05	Artificial
DRR072420	sludge metagenome	84	72891	0.00115241	Artificial
DRR072421	sludge metagenome	68	56219	0.00120956	Artificial
DRR072422	sludge metagenome	154	121150	0.00127115	Artificial
DRR072423	sludge metagenome	4	49751	8.04004e-05	Artificial
DRR072424	sludge metagenome	5	79378	6.29897e-05	Artificial
DRR072425	sludge metagenome	1	55384	1.80558e-05	Artificial
DRR072426	sludge metagenome	71	60129	0.00118079	Artificial
DRR072427	sludge metagenome	258	66259	0.00389381	Artificial
DRR072428	sludge metagenome	29	62083	0.000467117	Artificial
DRR072429	sludge metagenome	17	94456	0.000179978	Artificial
DRR072430	sludge metagenome	8	88818	9.00718e-05	Artificial
DRR072432	sludge metagenome	225	94974	0.00236907	Artificial
DRR072433	sludge metagenome	177	82921	0.00213456	Artificial
DRR072434	sludge metagenome	59	60784	0.00097065	Artificial
DRR072437	sludge metagenome	1	92087	1.08593e-05	Artificial
DRR072439	sludge metagenome	58	92721	0.000625533	Artificial
DRR072440	sludge metagenome	26	78329	0.000331933	Artificial
DRR072442	sludge metagenome	1	75098	1.33159e-05	Artificial
DRR072443	sludge metagenome	1	79731	1.25422e-05	Artificial
DRR072444	sludge metagenome	241	137599	0.00175147	Artificial
DRR072448	sludge metagenome	88	69907	0.00125882	Artificial
DRR072449	sludge metagenome	1	65522	1.5262e-05	Artificial
DRR072453	sludge metagenome	4	96136	4.16077e-05	Artificial
DRR072458	sludge metagenome	7	88465	7.91273e-05	Artificial
DRR072462	sludge metagenome	1	81585	1.22572e-05	Artificial
DRR072464	sludge metagenome	3	81203	3.69444e-05	Artificial
DRR072465	sludge metagenome	15	66634	0.00022511	Artificial
DRR072466	sludge metagenome	1	122958	8.13286e-06	Artificial
DRR072468	sludge metagenome	1	91727	1.09019e-05	Artificial
DRR072470	sludge metagenome	20	103657	0.000192944	Artificial
DRR072474	sludge metagenome	65	82373	0.000789094	Artificial
DRR072475	sludge metagenome	1	79495	1.25794e-05	Artificial
DRR072476	sludge metagenome	93	88586	0.00104983	Artificial
DRR072479	sludge metagenome	81	57074	0.00141921	Artificial
DRR072482	sludge metagenome	74	76318	0.000969627	Artificial
DRR072484	sludge metagenome	2	78800	2.53807e-05	Artificial
DRR072486	sludge metagenome	132	124341	0.0010616	Artificial
DRR072488	sludge metagenome	1	78993	1.26593e-05	Artificial
DRR072491	sludge metagenome	109	68886	0.00158232	Artificial
DRR072494	sludge metagenome	62	98158	0.000631635	Artificial
DRR072499	sludge metagenome	1	78679	1.27099e-05	Artificial
DRR072500	sludge metagenome	1	74600	1.34048e-05	Artificial
DRR072503	sludge metagenome	6	128309	4.67621e-05	Artificial
DRR072505	sludge metagenome	7	84921	8.24296e-05	Artificial
DRR072506	sludge metagenome	6	62488	9.60184e-05	Artificial
DRR072507	sludge metagenome	2	72468	2.75984e-05	Artificial
DRR072508	sludge metagenome	96	88337	0.00108675	Artificial
DRR072509	sludge metagenome	8	92415	8.6566e-05	Artificial
DRR072510	sludge metagenome	1	77492	1.29046e-05	Artificial
DRR072511	sludge metagenome	1	84695	1.18071e-05	Artificial
DRR072514	sludge metagenome	3	79628	3.76752e-05	Artificial
DRR072516	sludge metagenome	2	69402	2.88176e-05	Artificial
DRR072519	sludge metagenome	546	102597	0.00532179	Artificial
DRR072520	sludge metagenome	144	97160	0.00148209	Artificial
DRR072523	sludge metagenome	2	112038	1.78511e-05	Artificial
DRR072528	sludge metagenome	49	132988	0.000368454	Artificial
DRR072534	sludge metagenome	9	128475	7.00525e-05	Artificial
DRR072539	sludge metagenome	1	110257	9.06972e-06	Artificial
DRR072547	sludge metagenome	3	80251	3.73827e-05	Artificial
DRR072548	sludge metagenome	6	110363	5.4366e-05	Artificial
DRR072549	sludge metagenome	251	164913	0.00152201	Artificial
DRR072550	sludge metagenome	254	110668	0.00229515	Artificial
DRR072551	sludge metagenome	104	77130	0.00134837	Artificial
DRR072567	sludge metagenome	7	78042	8.96953e-05	Artificial
DRR072568	sludge metagenome	1	84499	1.18345e-05	Artificial
DRR072569	sludge metagenome	1	75166	1.33039e-05	Artificial
DRR072573	sludge metagenome	1	76889	1.30058e-05	Artificial
DRR072574	sludge metagenome	1	87894	1.13773e-05	Artificial
DRR072575	sludge metagenome	6	141998	4.22541e-05	Artificial
DRR072576	sludge metagenome	1	67258	1.48681e-05	Artificial
DRR072577	sludge metagenome	9	91872	9.79624e-05	Artificial
DRR072578	sludge metagenome	6	62792	9.55536e-05	Artificial
DRR072579	sludge metagenome	1	46460	2.15239e-05	Artificial
DRR072581	sludge metagenome	59	60990	0.000967372	Artificial
DRR072582	sludge metagenome	37	58359	0.000634007	Artificial
DRR072583	sludge metagenome	15	51757	0.000289816	Artificial
DRR072586	sludge metagenome	2	67907	2.9452e-05	Artificial
DRR072587	sludge metagenome	6	68619	8.74393e-05	Artificial
DRR072588	sludge metagenome	3	122962	2.43978e-05	Artificial
DRR072589	sludge metagenome	3	72447	4.14096e-05	Artificial
DRR072590	sludge metagenome	1	84514	1.18324e-05	Artificial
DRR072591	sludge metagenome	2	85774	2.33171e-05	Artificial
DRR072600	sludge metagenome	1	100898	9.911e-06	Artificial
DRR072601	sludge metagenome	1	113737	8.79221e-06	Artificial
DRR072602	sludge metagenome	13	95322	0.00013638	Artificial
DRR072604	sludge metagenome	1	99010	1.01e-05	Artificial
ERR011367	449393	1	17177	5.82174e-05	Artificial
ERR1121451	metagenome	1	103996	9.61575e-06	Artificial
ERR1223651	wastewater metagenome	1	56940	1.75623e-05	Artificial
ERR1223652	wastewater metagenome	4	134847	2.96632e-05	Artificial
ERR1223653	wastewater metagenome	1	116520	8.58222e-06	Artificial
ERR1223661	wastewater metagenome	1	117946	8.47846e-06	Artificial
ERR1223662	wastewater metagenome	2	126590	1.5799e-05	Artificial
ERR1223680	wastewater metagenome	3	303093	9.89795e-06	Artificial
ERR1223681	wastewater metagenome	1	66247	1.5095e-05	Artificial
ERR1223700	wastewater metagenome	2	83429	2.39725e-05	Artificial
ERR1223701	wastewater metagenome	7	69374	0.000100902	Artificial
ERR1389070	metagenome	4	69788	5.73164e-05	Artificial
ERR1429951	metagenome	1	565341	1.76884e-06	Artificial
ERR1450092	uncultured bacterium	6	1283	0.00467654	Artificial
ERR1450094	uncultured bacterium	5	642	0.00778816	Artificial
ERR1450115	uncultured bacterium	1	2047	0.00048852	Artificial
ERR1456815	metagenome	1	120529	8.29676e-06	Artificial
ERR1470425	metagenome	1	49240	2.03087e-05	Artificial
ERR1470432	metagenome	2	37194	5.37721e-05	Artificial
ERR1470434	metagenome	3	28647	0.000104723	Artificial
ERR1470458	metagenome	4	27710	0.000144352	Artificial
ERR1470459	metagenome	1	32516	3.07541e-05	Artificial
ERR1470465	metagenome	10	37016	0.000270153	Artificial
ERR1470466	metagenome	9	30339	0.000296648	Artificial
ERR1470467	metagenome	12	45777	0.00026214	Artificial
ERR1470469	metagenome	8	19893	0.000402152	Artificial
ERR1470472	metagenome	30	27600	0.00108696	Artificial
ERR1470473	metagenome	33	30295	0.00108929	Artificial
ERR1470474	metagenome	7	23881	0.00029312	Artificial
ERR1470476	metagenome	5	36323	0.000137654	Artificial
ERR1470481	metagenome	5	61569	8.12097e-05	Artificial
ERR1470482	metagenome	3	46351	6.47235e-05	Artificial
ERR1470483	metagenome	3	54694	5.48506e-05	Artificial
ERR1470485	metagenome	8	45115	0.000177325	Artificial
ERR1470486	metagenome	1	39021	2.56272e-05	Artificial
ERR1470487	metagenome	5	29167	0.000171427	Artificial
ERR1470488	metagenome	10	41740	0.000239578	Artificial
ERR1470489	metagenome	13	41681	0.000311893	Artificial
ERR1470490	metagenome	9	33910	0.000265408	Artificial
ERR1470491	metagenome	4	52177	7.66621e-05	Artificial
ERR1470493	metagenome	1	55491	1.80209e-05	Artificial
ERR1470495	metagenome	1	27251	3.66959e-05	Artificial
ERR1470496	metagenome	2	32622	6.13083e-05	Artificial
ERR1470497	metagenome	3	50348	5.95853e-05	Artificial
ERR1470502	metagenome	3	45745	6.55809e-05	Artificial
ERR1470505	metagenome	2	54308	3.6827e-05	Artificial
ERR1470506	metagenome	3	44728	6.70721e-05	Artificial
ERR1470512	metagenome	1	38714	2.58304e-05	Artificial
ERR1553583	metagenome	2	778106	2.57034e-06	Artificial
ERR1597359	metagenome	5	635426	7.86874e-06	Artificial
ERR1597361	metagenome	7	649870	1.07714e-05	Artificial
ERR1597368	metagenome	2	585726	3.41457e-06	Artificial
ERR1597381	metagenome	149	502826	0.000296325	Artificial
ERR440238	metagenome	7	152804	4.58103e-05	Artificial
ERR440243	metagenome	1	105166	9.50878e-06	Artificial
ERR440270	metagenome	7	108956	6.42461e-05	Artificial
ERR440284	metagenome	22	200442	0.000109757	Artificial
ERR440333	metagenome	18	90775	0.000198292	Artificial
ERR440361	metagenome	4	106289	3.76332e-05	Artificial
ERR440362	metagenome	3	155866	1.92473e-05	Artificial
ERR440379	metagenome	1	164170	6.09125e-06	Artificial
ERR440401	metagenome	11	127002	8.66128e-05	Artificial
ERR440413	metagenome	4	100745	3.97042e-05	Artificial
ERR459282	activated sludge metagenome	1	9040	0.000110619	Artificial
ERR574411	metagenome	7	102263	6.8451e-05	Artificial
ERR574415	metagenome	54	125453	0.00043044	Artificial
ERR574416	metagenome	275	99118	0.00277447	Artificial
ERR574418	metagenome	99	47124	0.00210084	Artificial
ERR574419	metagenome	20	100345	0.000199312	Artificial
ERR574420	metagenome	40	132357	0.000302213	Artificial
ERR574421	metagenome	1	3854	0.000259471	Artificial
ERR574422	metagenome	70	47013	0.00148895	Artificial
ERR712944	wastewater metagenome	3	85108	3.52493e-05	Artificial
ERR712945	wastewater metagenome	1	78475	1.27429e-05	Artificial
ERR712947	wastewater metagenome	4	98581	4.05758e-05	Artificial
ERR770401	wastewater metagenome	4	67930	5.88841e-05	Artificial
ERR770403	wastewater metagenome	2	48465	4.12669e-05	Artificial
ERR770404	wastewater metagenome	2	66501	3.00747e-05	Artificial
ERR770405	wastewater metagenome	1	73244	1.3653e-05	Artificial
ERR770407	wastewater metagenome	1	63129	1.58406e-05	Artificial
ERR770408	wastewater metagenome	1	83216	1.20169e-05	Artificial
ERR770409	wastewater metagenome	1	80965	1.2351e-05	Artificial
ERR770412	wastewater metagenome	1	77404	1.29192e-05	Artificial
ERR770414	wastewater metagenome	6	106766	5.61977e-05	Artificial
ERR770415	wastewater metagenome	5	97906	5.10694e-05	Artificial
ERR770416	wastewater metagenome	1	82740	1.20861e-05	Artificial
ERR770417	wastewater metagenome	1	70152	1.42548e-05	Artificial
ERR770421	wastewater metagenome	1	50653	1.97422e-05	Artificial
ERR770424	wastewater metagenome	1	39098	2.55768e-05	Artificial
ERR770426	wastewater metagenome	1	37538	2.66397e-05	Artificial
ERR770427	wastewater metagenome	1	50921	1.96383e-05	Artificial
ERR770430	wastewater metagenome	1	99071	1.00938e-05	Artificial
ERR770432	wastewater metagenome	1	64296	1.55531e-05	Artificial
ERR770434	wastewater metagenome	1	55032	1.81712e-05	Artificial
ERR770435	wastewater metagenome	1	47786	2.09266e-05	Artificial
ERR770436	wastewater metagenome	1	72657	1.37633e-05	Artificial
ERR770437	wastewater metagenome	1	60342	1.65722e-05	Artificial
ERR770439	wastewater metagenome	1	57852	1.72855e-05	Artificial
ERR770442	wastewater metagenome	1	48031	2.08199e-05	Artificial
ERR770445	wastewater metagenome	1	75090	1.33174e-05	Artificial
ERR770452	wastewater metagenome	1	22530	4.43853e-05	Artificial
ERR770458	wastewater metagenome	3	24586	0.000122021	Artificial
ERR770461	wastewater metagenome	1	71175	1.40499e-05	Artificial
ERR770462	wastewater metagenome	1	59291	1.6866e-05	Artificial
ERR770463	wastewater metagenome	1	58829	1.69984e-05	Artificial
ERR770464	wastewater metagenome	2	49880	4.00962e-05	Artificial
ERR770465	wastewater metagenome	7	51920	0.000134823	Artificial
ERR770467	wastewater metagenome	1	48475	2.06292e-05	Artificial
ERR770469	wastewater metagenome	2	53822	3.71595e-05	Artificial
ERR770472	wastewater metagenome	3	57511	5.21639e-05	Artificial
ERR770473	wastewater metagenome	5	52448	9.53325e-05	Artificial
ERR770475	wastewater metagenome	1	66362	1.50689e-05	Artificial
ERR770477	wastewater metagenome	1	57325	1.74444e-05	Artificial
ERR770478	wastewater metagenome	2	70088	2.85356e-05	Artificial
ERR770479	wastewater metagenome	1	59212	1.68885e-05	Artificial
ERR770481	wastewater metagenome	1	54557	1.83295e-05	Artificial
ERR770483	wastewater metagenome	1	54598	1.83157e-05	Artificial
ERR770487	wastewater metagenome	2	54736	3.6539e-05	Artificial
ERR770491	wastewater metagenome	1	51319	1.9486e-05	Artificial
ERR770494	wastewater metagenome	3	152305	1.96973e-05	Artificial
ERR770495	wastewater metagenome	3	125813	2.38449e-05	Artificial
ERR770496	wastewater metagenome	4	189453	2.11134e-05	Artificial
ERR770497	wastewater metagenome	1	148780	6.72133e-06	Artificial
ERR770498	wastewater metagenome	1	142497	7.01769e-06	Artificial
ERR770502	wastewater metagenome	1	135020	7.40631e-06	Artificial
ERR770503	wastewater metagenome	2	129268	1.54717e-05	Artificial
ERR770504	wastewater metagenome	3	176177	1.70283e-05	Artificial
ERR770507	wastewater metagenome	1	168525	5.93384e-06	Artificial
ERR770508	wastewater metagenome	3	182192	1.64661e-05	Artificial
ERR770509	wastewater metagenome	1	200010	4.99975e-06	Artificial
ERR770511	wastewater metagenome	2	186401	1.07296e-05	Artificial
ERR770513	wastewater metagenome	1	137141	7.29177e-06	Artificial
ERR770515	wastewater metagenome	1	187783	5.3253e-06	Artificial
ERR770517	wastewater metagenome	1	196247	5.09562e-06	Artificial
ERR770518	wastewater metagenome	1	212380	4.70854e-06	Artificial
ERR770519	wastewater metagenome	2	170295	1.17443e-05	Artificial
ERR770520	wastewater metagenome	1	196213	5.0965e-06	Artificial
ERR770521	wastewater metagenome	1	214438	4.66335e-06	Artificial
ERR770522	wastewater metagenome	3	150292	1.99611e-05	Artificial
ERR770524	wastewater metagenome	3	145739	2.05847e-05	Artificial
ERR770526	wastewater metagenome	1	125959	7.93909e-06	Artificial
ERR770527	wastewater metagenome	2	140015	1.42842e-05	Artificial
ERR770531	wastewater metagenome	3	161235	1.86064e-05	Artificial
ERR770532	wastewater metagenome	4	221856	1.80297e-05	Artificial
ERR770533	wastewater metagenome	3	224200	1.33809e-05	Artificial
ERR770534	wastewater metagenome	7	221559	3.15943e-05	Artificial
ERR770536	wastewater metagenome	4	220428	1.81465e-05	Artificial
ERR770538	wastewater metagenome	2	228997	8.73374e-06	Artificial
ERR770539	wastewater metagenome	2	160935	1.24274e-05	Artificial
ERR770542	wastewater metagenome	5	24748	0.000202037	Artificial
ERR770543	wastewater metagenome	8	93770	8.53151e-05	Artificial
ERR770544	wastewater metagenome	2	95069	2.10374e-05	Artificial
ERR770545	wastewater metagenome	4	95521	4.18756e-05	Artificial
ERR770546	wastewater metagenome	2	49785	4.01727e-05	Artificial
ERR770547	wastewater metagenome	3	42721	7.02231e-05	Artificial
ERR770549	wastewater metagenome	2	39472	5.06688e-05	Artificial
ERR770551	wastewater metagenome	6	70918	8.46048e-05	Artificial
ERR770552	wastewater metagenome	5	50318	9.9368e-05	Artificial
ERR770553	wastewater metagenome	3	53742	5.58223e-05	Artificial
ERR770554	wastewater metagenome	1	44672	2.23854e-05	Artificial
ERR770555	wastewater metagenome	1	42717	2.34099e-05	Artificial
ERR770556	wastewater metagenome	5	51201	9.76543e-05	Artificial
ERR770558	wastewater metagenome	4	170556	2.34527e-05	Artificial
ERR770559	wastewater metagenome	5	177093	2.82338e-05	Artificial
ERR770560	wastewater metagenome	8	187648	4.2633e-05	Artificial
ERR770561	wastewater metagenome	1	158888	6.29374e-06	Artificial
ERR770563	wastewater metagenome	4	153713	2.60225e-05	Artificial
ERR770564	wastewater metagenome	3	95106	3.15438e-05	Artificial
ERR770565	wastewater metagenome	2	94833	2.10897e-05	Artificial
ERR770566	wastewater metagenome	5	97591	5.12342e-05	Artificial
ERR770567	wastewater metagenome	1	141688	7.05776e-06	Artificial
ERR770568	wastewater metagenome	1	127310	7.85484e-06	Artificial
ERR770569	wastewater metagenome	2	142898	1.3996e-05	Artificial
ERR770571	wastewater metagenome	4	38548	0.000103767	Artificial
ERR770572	wastewater metagenome	4	57242	6.98788e-05	Artificial
ERR770573	wastewater metagenome	1	49787	2.00856e-05	Artificial
ERR770574	wastewater metagenome	2	37548	5.32652e-05	Artificial
ERR770575	wastewater metagenome	1	34691	2.88259e-05	Artificial
ERR770576	wastewater metagenome	1	29524	3.38707e-05	Artificial
ERR793289	metagenome	2	153480	1.3031e-05	Artificial
ERR793307	metagenome	1	148652	6.72712e-06	Artificial
ERR793322	metagenome	2	178644	1.11955e-05	Artificial
ERR793363	metagenome	1	246095	4.06347e-06	Artificial
ERR793364	metagenome	1	231084	4.32743e-06	Artificial
ERR861973	bioreactor metagenome	8	173252	4.61755e-05	Artificial
SRR1030615	activated sludge metagenome	17	108440	0.000156769	Artificial
SRR1056039	activated sludge metagenome	1	7795	0.000128287	Artificial
SRR1119213	marine metagenome	17	38356	0.000443216	Artificial
SRR1119214	marine metagenome	1	43998	2.27283e-05	Artificial
SRR1119243	marine metagenome	1	33307	3.00237e-05	Artificial
SRR1145183	activated sludge metagenome	2	5800	0.000344828	Artificial
SRR1145184	activated sludge metagenome	1	8041	0.000124363	Artificial
SRR1145194	activated sludge metagenome	1	2869	0.000348554	Artificial
SRR1145196	activated sludge metagenome	2	8121	0.000246275	Artificial
SRR1145198	activated sludge metagenome	1	3960	0.000252525	Artificial
SRR1145201	activated sludge metagenome	3	6472	0.000463535	Artificial
SRR1145202	activated sludge metagenome	2	7738	0.000258465	Artificial
SRR1145219	activated sludge metagenome	1	6949	0.000143906	Artificial
SRR1145222	activated sludge metagenome	2	2496	0.000801282	Artificial
SRR1145225	activated sludge metagenome	2	2810	0.000711744	Artificial
SRR1145226	activated sludge metagenome	5	7367	0.000678702	Artificial
SRR1145228	activated sludge metagenome	3	1830	0.00163934	Artificial
SRR1145230	activated sludge metagenome	2	2546	0.000785546	Artificial
SRR1145231	activated sludge metagenome	22	5152	0.00427019	Artificial
SRR1145232	activated sludge metagenome	43	6577	0.00653794	Artificial
SRR1145235	activated sludge metagenome	1	3866	0.000258665	Artificial
SRR1145237	activated sludge metagenome	3	5705	0.000525855	Artificial
SRR1145248	activated sludge metagenome	1	3302	0.000302847	Artificial
SRR1154613	activated sludge metagenome	368	1040014	0.000353841	Artificial
SRR1174196	activated sludge metagenome	25	1309493	1.90914e-05	Artificial
SRR1175892	anaerobic digester metagenome	3	194172	1.54502e-05	Artificial
SRR1185515	rhizosphere metagenome	1	382527	2.61419e-06	Artificial
SRR1300053	air metagenome	1	54987	1.81861e-05	Artificial
SRR1300111	air metagenome	30	56350	0.000532387	Artificial
SRR1562031	activated sludge metagenome	2	4461	0.00044833	Artificial
SRR1562054	solid waste metagenome	2	148913	1.34307e-05	Artificial
SRR1562059	solid waste metagenome	6	210771	2.84669e-05	Artificial
SRR1562064	solid waste metagenome	9	174729	5.15083e-05	Artificial
SRR1566102	solid waste metagenome	2	163049	1.22663e-05	Artificial
SRR1566111	solid waste metagenome	1	176003	5.68172e-06	Artificial
SRR1566114	solid waste metagenome	1	124134	8.05581e-06	Artificial
SRR1566119	solid waste metagenome	7	177214	3.95003e-05	Artificial
SRR1586341	wastewater metagenome	5	111668	4.47756e-05	Artificial
SRR1586342	wastewater metagenome	4	102144	3.91604e-05	Artificial
SRR1586343	wastewater metagenome	1	131074	7.62928e-06	Artificial
SRR1586350	wastewater metagenome	1	119493	8.36869e-06	Artificial
SRR1586360	wastewater metagenome	1	72057	1.38779e-05	Artificial
SRR1586363	wastewater metagenome	2	85491	2.33943e-05	Artificial
SRR1586364	wastewater metagenome	2	185344	1.07907e-05	Artificial
SRR1586366	wastewater metagenome	12	119762	0.000100199	Artificial
SRR1586367	wastewater metagenome	2	188109	1.06321e-05	Artificial
SRR1645708	food metagenome	1	5567	0.00017963	Artificial
SRR1734347	bioreactor metagenome	1	9378	0.000106633	Artificial
SRR1801111	activated sludge metagenome	1	23611	4.23531e-05	Artificial
SRR1801130	activated sludge metagenome	1	36116	2.76886e-05	Artificial
SRR1848454	activated sludge metagenome	2	15324	0.000130514	Artificial
SRR1849981	activated sludge metagenome	2	16962	0.000117911	Artificial
SRR1849982	activated sludge metagenome	3	25289	0.000118629	Artificial
SRR1849983	activated sludge metagenome	1	23966	4.17258e-05	Artificial
SRR1849984	activated sludge metagenome	2	25526	7.83515e-05	Artificial
SRR1849985	activated sludge metagenome	2	31750	6.29921e-05	Artificial
SRR1849986	activated sludge metagenome	12	29290	0.000409696	Artificial
SRR1930405	biofilm metagenome	1	1479	0.000676133	Artificial
SRR2029862	anaerobic digester metagenome	2	360463	5.54842e-06	Artificial
SRR2029863	anaerobic digester metagenome	23	318021	7.23223e-05	Artificial
SRR2029864	anaerobic digester metagenome	4	122546	3.26408e-05	Artificial
SRR2029866	anaerobic digester metagenome	8	366815	2.18094e-05	Artificial
SRR2029867	anaerobic digester metagenome	14	426816	3.2801e-05	Artificial
SRR2029868	anaerobic digester metagenome	3	91131	3.29196e-05	Artificial
SRR2029870	anaerobic digester metagenome	2	183822	1.08801e-05	Artificial
SRR2029871	anaerobic digester metagenome	4	123744	3.23248e-05	Artificial
SRR2029873	anaerobic digester metagenome	2	337677	5.92282e-06	Artificial
SRR2029885	anaerobic digester metagenome	4	384575	1.04011e-05	Artificial
SRR2029897	anaerobic digester metagenome	9	92672	9.71167e-05	Artificial
SRR2043995	activated sludge metagenome	1	671567	1.48905e-06	Artificial
SRR2044109	activated sludge metagenome	3	267506	1.12147e-05	Artificial
SRR2122039	biofilm metagenome	18	14345	0.00125479	Artificial
SRR2122040	biofilm metagenome	2	22045	9.07235e-05	Artificial
SRR2135014	biofilm metagenome	2	6393	0.000312842	Artificial
SRR2153416	activated sludge metagenome	69	81224	0.000849503	Artificial
SRR2153417	activated sludge metagenome	44	40259	0.00109292	Artificial
SRR2153418	activated sludge metagenome	35	31432	0.00111351	Artificial
SRR2153419	activated sludge metagenome	44	33252	0.00132323	Artificial
SRR2153420	activated sludge metagenome	10	19496	0.000512926	Artificial
SRR2153421	activated sludge metagenome	39	36066	0.00108135	Artificial
SRR2153422	activated sludge metagenome	23	31361	0.000733395	Artificial
SRR2153423	activated sludge metagenome	29	31045	0.000934128	Artificial
SRR2153424	activated sludge metagenome	28	13419	0.00208659	Artificial
SRR2153425	activated sludge metagenome	19	10696	0.00177636	Artificial
SRR2153426	activated sludge metagenome	19	8329	0.00228119	Artificial
SRR2153427	activated sludge metagenome	16	8010	0.0019975	Artificial
SRR2153428	activated sludge metagenome	64	59175	0.00108154	Artificial
SRR2153429	activated sludge metagenome	45	25946	0.00173437	Artificial
SRR2153430	activated sludge metagenome	34	16489	0.00206198	Artificial
SRR2153431	activated sludge metagenome	25	16329	0.00153102	Artificial
SRR2153432	activated sludge metagenome	26	11082	0.00234615	Artificial
SRR2153433	activated sludge metagenome	28	18613	0.00150432	Artificial
SRR2153434	activated sludge metagenome	20	15186	0.001317	Artificial
SRR2153435	activated sludge metagenome	5	3484	0.00143513	Artificial
SRR2153436	activated sludge metagenome	88	61531	0.00143017	Artificial
SRR2153437	activated sludge metagenome	3	3506	0.000855676	Artificial
SRR2153438	activated sludge metagenome	8	4864	0.00164474	Artificial
SRR2153439	activated sludge metagenome	18	48311	0.000372586	Artificial
SRR2153440	activated sludge metagenome	10	15081	0.000663086	Artificial
SRR2153441	activated sludge metagenome	17	10507	0.00161797	Artificial
SRR2153442	activated sludge metagenome	4	5148	0.000777001	Artificial
SRR2153443	activated sludge metagenome	38	63374	0.000599615	Artificial
SRR2153444	activated sludge metagenome	31	68670	0.000451434	Artificial
SRR2153445	activated sludge metagenome	29	62088	0.000467079	Artificial
SRR2153446	activated sludge metagenome	12	38022	0.000315607	Artificial
SRR2153447	activated sludge metagenome	24	28188	0.000851426	Artificial
SRR2153448	activated sludge metagenome	30	21454	0.00139834	Artificial
SRR2154122	activated sludge metagenome	69	81271	0.000849011	Artificial
SRR2154123	activated sludge metagenome	44	40272	0.00109257	Artificial
SRR2154125	activated sludge metagenome	35	31445	0.00111305	Artificial
SRR2154126	activated sludge metagenome	44	33285	0.00132192	Artificial
SRR2154127	activated sludge metagenome	10	19581	0.000510699	Artificial
SRR2154128	activated sludge metagenome	39	36104	0.00108021	Artificial
SRR2154129	activated sludge metagenome	23	31412	0.000732204	Artificial
SRR2154131	activated sludge metagenome	29	30975	0.000936239	Artificial
SRR2154132	activated sludge metagenome	28	13431	0.00208473	Artificial
SRR2154134	activated sludge metagenome	19	10686	0.00177803	Artificial
SRR2154135	activated sludge metagenome	19	8338	0.00227872	Artificial
SRR2154137	activated sludge metagenome	16	8004	0.001999	Artificial
SRR2154138	activated sludge metagenome	64	59168	0.00108167	Artificial
SRR2154139	activated sludge metagenome	45	26011	0.00173004	Artificial
SRR2154141	activated sludge metagenome	34	16453	0.00206649	Artificial
SRR2154142	activated sludge metagenome	25	16326	0.0015313	Artificial
SRR2154144	activated sludge metagenome	26	11102	0.00234192	Artificial
SRR2154146	activated sludge metagenome	28	18611	0.00150449	Artificial
SRR2154147	activated sludge metagenome	20	15185	0.00131709	Artificial
SRR2154148	activated sludge metagenome	5	3493	0.00143143	Artificial
SRR2154149	activated sludge metagenome	88	61466	0.00143169	Artificial
SRR2154150	activated sludge metagenome	3	3509	0.000854944	Artificial
SRR2154151	activated sludge metagenome	8	4863	0.00164508	Artificial
SRR2154152	activated sludge metagenome	18	48255	0.000373018	Artificial
SRR2154153	activated sludge metagenome	10	15079	0.000663174	Artificial
SRR2154154	activated sludge metagenome	17	10523	0.00161551	Artificial
SRR2154155	activated sludge metagenome	4	5136	0.000778816	Artificial
SRR2154156	activated sludge metagenome	38	63384	0.00059952	Artificial
SRR2154158	activated sludge metagenome	31	68529	0.000452363	Artificial
SRR2154159	activated sludge metagenome	29	62129	0.000466771	Artificial
SRR2154160	activated sludge metagenome	12	37909	0.000316548	Artificial
SRR2154161	activated sludge metagenome	24	28256	0.000849377	Artificial
SRR2154162	activated sludge metagenome	30	21292	0.00140898	Artificial
SRR2167764	bioreactor metagenome	9	25518	0.000352692	Artificial
SRR2171485	biofilm metagenome	1	3506	0.000285225	Artificial
SRR2567637	bioreactor metagenome	3	27940	0.000107373	Artificial
SRR2644523	plant metagenome	1	6874	0.000145476	Artificial
SRR2670154	bioreactor metagenome	51	123283	0.000413682	Artificial
SRR2937700	wastewater metagenome	1	25217	3.96558e-05	Artificial
SRR2937738	wastewater metagenome	3	31981	9.38057e-05	Artificial
SRR2938007	wastewater metagenome	3	39702	7.55629e-05	Artificial
SRR2938010	wastewater metagenome	31	36928	0.000839471	Artificial
SRR2938014	wastewater metagenome	32	38167	0.000838421	Artificial
SRR2938016	wastewater metagenome	52	36623	0.00141987	Artificial
SRR2938020	wastewater metagenome	27	29901	0.00090298	Artificial
SRR2938026	wastewater metagenome	1	31791	3.14554e-05	Artificial
SRR2938032	wastewater metagenome	32	31917	0.0010026	Artificial
SRR2938035	wastewater metagenome	30	33369	0.000899038	Artificial
SRR2938037	wastewater metagenome	7	26400	0.000265152	Artificial
SRR2938049	wastewater metagenome	2	29532	6.77231e-05	Artificial
SRR3104406	anaerobic digester metagenome	2	355556	5.62499e-06	Artificial
SRR3104411	anaerobic digester metagenome	2	69356	2.88367e-05	Artificial
SRR3198566	bioreactor metagenome	3	15582	0.00019253	Artificial
SRR3198567	bioreactor metagenome	3	19502	0.00015383	Artificial
SRR3198568	bioreactor metagenome	5	33368	0.000149844	Artificial
SRR3198569	bioreactor metagenome	9	24293	0.000370477	Artificial
SRR3198570	bioreactor metagenome	4	21368	0.000187196	Artificial
SRR3198571	bioreactor metagenome	10	38267	0.000261322	Artificial
SRR3198572	bioreactor metagenome	1	13553	7.37844e-05	Artificial
SRR3309546	bioreactor metagenome	1	17851	5.60193e-05	Artificial
SRR3309553	bioreactor metagenome	1	24154	4.1401e-05	Artificial
SRR3309622	bioreactor metagenome	1	27006	3.70288e-05	Artificial
SRR3310208	sludge metagenome	152	368525	0.000412455	Artificial
SRR3389687	activated sludge metagenome	7	54517	0.0001284	Artificial
SRR3389714	activated sludge metagenome	1	20828	4.80123e-05	Artificial
SRR449341	ecological metagenomes	1	66926	1.49419e-05	Artificial
SRR610592	aquatic metagenome	1	138154	7.2383e-06	Artificial
SRR610672	aquatic metagenome	250	180990	0.00138129	Artificial
SRR627756	activated sludge metagenome	1	5368	0.000186289	Artificial
SRR632447	marine metagenome	1	14621	6.83948e-05	Artificial
SRR632450	marine metagenome	1	15599	6.41067e-05	Artificial
SRR632451	marine metagenome	2	18053	0.000110785	Artificial
SRR632454	marine metagenome	1	17315	5.77534e-05	Artificial
SRR632457	marine metagenome	3	15719	0.000190852	Artificial
SRR632469	marine metagenome	1	13417	7.45323e-05	Artificial
SRR632472	marine metagenome	1	13422	7.45045e-05	Artificial
SRR632484	marine metagenome	1	11801	8.47386e-05	Artificial
SRR632498	marine metagenome	2	15991	0.00012507	Artificial
SRR632504	marine metagenome	1	8456	0.000118259	Artificial
SRR632507	marine metagenome	1	10130	9.87167e-05	Artificial
SRR632511	marine metagenome	1	6938	0.000144134	Artificial
SRR632517	marine metagenome	2	12502	0.000159974	Artificial
SRR632521	marine metagenome	1	14305	6.99056e-05	Artificial
SRR632531	marine metagenome	1	14669	6.8171e-05	Artificial
SRR632533	marine metagenome	1	14291	6.99741e-05	Artificial
SRR632541	marine metagenome	1	15240	6.56168e-05	Artificial
SRR632542	marine metagenome	2	12173	0.000164298	Artificial
SRR632550	marine metagenome	1	10482	9.54016e-05	Artificial
SRR632553	marine metagenome	1	13511	7.40138e-05	Artificial
SRR632556	marine metagenome	1	13463	7.42776e-05	Artificial
SRR632568	marine metagenome	4	11417	0.000350355	Artificial
SRR632570	marine metagenome	2	13983	0.000143031	Artificial
SRR632581	marine metagenome	1	12111	8.25696e-05	Artificial
SRR632588	marine metagenome	1	12923	7.73814e-05	Artificial
SRR632591	marine metagenome	3	13727	0.000218547	Artificial
SRR790735	activated sludge metagenome	92	408992	0.000224943	Artificial
SRR825485	aquatic metagenome	10	196244	5.0957e-05	Artificial
SRR847513	biofilter metagenome	46	143781	0.000319931	Artificial
SRR870278	wastewater metagenome	1	2760	0.000362319	Artificial
SRR870288	wastewater metagenome	1	2886	0.0003465	Artificial
SRR870296	wastewater metagenome	1	3073	0.000325415	Artificial
SRR870299	wastewater metagenome	3	3172	0.000945776	Artificial
SRR870300	wastewater metagenome	1	3023	0.000330797	Artificial
SRR870301	wastewater metagenome	4	2885	0.00138648	Artificial
SRR870304	wastewater metagenome	1	3204	0.00031211	Artificial
SRR870306	wastewater metagenome	1	3450	0.000289855	Artificial
SRR870313	wastewater metagenome	1	3451	0.000289771	Artificial
SRR987663	activated sludge metagenome	2	57714	3.46536e-05	Artificial
SRR987664	activated sludge metagenome	7	20943	0.000334241	Artificial
SRR1992885	coral metagenome	29	22439	0.00129239	Aquatic animals
SRR1992954	coral metagenome	7	53091	0.000131849	Aquatic animals
SRR2167817	coral metagenome	5	47808	0.000104585	Aquatic animals
SRR2167823	coral metagenome	21	24018	0.000874344	Aquatic animals
SRR891461	marine metagenome	3	12105	0.000247831	Aquatic animals
DRR021557	uncultured bacterium	98	1131175	8.66356e-05	Aquatic animals
SRR1980944	shrimp gut metagenome	6	30201	0.000198669	Aquatic animals
SRR2170956	aquatic metagenome	10	7736	0.00129266	Aquatic animals
SRR2170973	aquatic metagenome	1	6299	0.000158755	Aquatic animals
SRR2170977	aquatic metagenome	21	11303	0.00185791	Aquatic animals
SRR2170978	aquatic metagenome	1	20679	4.83582e-05	Aquatic animals
DRR001612	fish metagenome	1	13833	7.22909e-05	Aquatic animals
DRR001614	fish metagenome	2	13388	0.000149388	Aquatic animals
DRR001616	fish metagenome	2	14932	0.000133941	Aquatic animals
DRR001617	fish metagenome	1	14666	6.81849e-05	Aquatic animals
DRR018186	gut metagenome	1	644	0.0015528	Aquatic animals
ERR526817	fish metagenome	17	45757	0.000371528	Aquatic animals
ERR526822	fish metagenome	42	33719	0.00124559	Aquatic animals
ERR526823	fish metagenome	315	30160	0.0104443	Aquatic animals
ERR526827	fish metagenome	29	89451	0.0003242	Aquatic animals
ERR526834	fish metagenome	18	59816	0.000300923	Aquatic animals
ERR526838	fish metagenome	25	54081	0.00046227	Aquatic animals
ERR526839	fish metagenome	2	35014	5.712e-05	Aquatic animals
ERR526855	fish metagenome	237	37148	0.00637989	Aquatic animals
ERR526860	fish metagenome	2	183883	1.08765e-05	Aquatic animals
ERR526863	fish metagenome	14	14912	0.000938841	Aquatic animals
ERR526864	fish metagenome	1	48865	2.04645e-05	Aquatic animals
ERR526871	fish metagenome	250	114851	0.00217673	Aquatic animals
ERR526872	fish metagenome	13	65931	0.000197176	Aquatic animals
ERR526899	fish metagenome	17	26062	0.000652291	Aquatic animals
ERR526906	fish metagenome	683	49134	0.0139008	Aquatic animals
[truncated: 4,284 more rows]
